# Supplementary material for: Metabolomics Analysis Reveals Deranged Energy Metabolism and Amino Acid Metabolic Reprogramming in Dogs With Myxomatous Mitral Valve Disease
Source: J Am Heart Assoc. 2021 Apr 23;10(9):e018923. doi: 10.1161/JAHA.120.018923 (PMC8200728; doi:10.1161/JAHA.120.018923)
Supplement: Supplementary file 2 — DataS1 [file JAH3-10-e018923-s002.xlsx]

## Sheet: MID_metabolite_pathways
Metabolites
Metab_ID	BIOCHEMICAL	SUPER_PATHWAY	SUB_PATHWAY	PUBCHEM	CAS	KEGG	HMDB
B0001	glycine	Amino Acid	Glycine, Serine and Threonine Metabolism	750	56-40-6	C00037	HMDB00123
B0002	N-acetylglycine	Amino Acid	Glycine, Serine and Threonine Metabolism	10972	543-24-8		HMDB00532
B0003	sarcosine	Amino Acid	Glycine, Serine and Threonine Metabolism	1088	107-97-1	C00213	HMDB00271
B0004	dimethylglycine	Amino Acid	Glycine, Serine and Threonine Metabolism	673	1118-68-9	C01026	HMDB00092
B0005	betaine	Amino Acid	Glycine, Serine and Threonine Metabolism	247	107-43-7	C00719	HMDB00043
B0006	serine	Amino Acid	Glycine, Serine and Threonine Metabolism	5951	56-45-1	C00065	HMDB00187
B0007	N-acetylserine	Amino Acid	Glycine, Serine and Threonine Metabolism	65249	97-14-3		HMDB02931
B0008	threonine	Amino Acid	Glycine, Serine and Threonine Metabolism	6288	72-19-5	C00188	HMDB00167
B0009	N-acetylthreonine	Amino Acid	Glycine, Serine and Threonine Metabolism	152204	17093-74-2		HMDB62557
B0010	allo-threonine	Amino Acid	Glycine, Serine and Threonine Metabolism	99289	28954-12-3	C05519	HMDB04041
B0011	alanine	Amino Acid	Alanine and Aspartate Metabolism	5950	56-41-7	C00041	HMDB00161
B0012	N-acetylalanine	Amino Acid	Alanine and Aspartate Metabolism	88064	97-69-8	C02847	HMDB00766
B0013	N-methylalanine	Amino Acid	Alanine and Aspartate Metabolism	5288725	600-21-5	C02721	HMDB0094692
B0014	N,N-dimethylalanine	Amino Acid	Alanine and Aspartate Metabolism	5488191	2812-31-9
B0015	N-carbamoylalanine	Amino Acid	Alanine and Aspartate Metabolism	426409	77340-50-2
B0016	aspartate	Amino Acid	Alanine and Aspartate Metabolism	5960	56-84-8	C00049	HMDB00191
B0017	N-acetylaspartate (NAA)	Amino Acid	Alanine and Aspartate Metabolism	65065	997-55-7;997-55-7	C01042	HMDB00812
B0018	asparagine	Amino Acid	Alanine and Aspartate Metabolism	6267	70-47-3	C00152	HMDB00168
B0019	N-acetylasparagine	Amino Acid	Alanine and Aspartate Metabolism	99715	4033-40-3		HMDB06028
B0020	hydroxyasparagine	Amino Acid	Alanine and Aspartate Metabolism	97663		C03124	HMDB32332
B0021	glutamate	Amino Acid	Glutamate Metabolism	611	56-86-0	C00025	HMDB00148
B0022	glutamine	Amino Acid	Glutamate Metabolism	5961	56-85-9	C00064	HMDB00641
B0023	alpha-ketoglutaramate*	Amino Acid	Glutamate Metabolism	48	18465-19-5
B0024	N-acetylglutamate	Amino Acid	Glutamate Metabolism	70914	5817-08-03	C00624	HMDB01138
B0025	N-acetylglutamine	Amino Acid	Glutamate Metabolism	182230	2490-97-3	C02716	HMDB06029
B0026	pyroglutamine*	Amino Acid	Glutamate Metabolism		2353-44-8
B0027	beta-citrylglutamate	Amino Acid	Glutamate Metabolism	72715786	73590-26-8	C20775
B0028	carboxyethyl-GABA	Amino Acid	Glutamate Metabolism	2572	4386-03-02		HMDB02201
B0029	2-pyrrolidinone	Amino Acid	Glutamate Metabolism	12025	616-45-5		HMDB02039
B0030	S-1-pyrroline-5-carboxylate	Amino Acid	Glutamate Metabolism	1196	2906-39-0	C04322	HMDB01301
B0031	histidine	Amino Acid	Histidine Metabolism	6274	5934-29-2	C00135	HMDB00177
B0032	1-methylhistidine	Amino Acid	Histidine Metabolism	92105	332-80-9	C01152	HMDB00001
B0033	3-methylhistidine	Amino Acid	Histidine Metabolism	64969	368-16-1	C01152	HMDB00479
B0034	N-acetylhistidine	Amino Acid	Histidine Metabolism	75619	39145-52-3	C02997	HMDB32055
B0035	N-acetyl-3-methylhistidine*	Amino Acid	Histidine Metabolism	193270	37841-04-6
B0036	N-acetyl-1-methylhistidine*	Amino Acid	Histidine Metabolism	53859791
B0037	trans-urocanate	Amino Acid	Histidine Metabolism	736715	104-98-3	C00785	HMDB00301
B0038	cis-urocanate	Amino Acid	Histidine Metabolism	1549103	7699-35-6		HMDB34174
B0039	imidazole propionate	Amino Acid	Histidine Metabolism	70630	1074-59-5		HMDB02271
B0040	formiminoglutamate	Amino Acid	Histidine Metabolism	439233	816-90-0	C00439	HMDB00854
B0041	imidazole lactate	Amino Acid	Histidine Metabolism	793	14403-45-3	C05568	HMDB02320
B0042	carnosine	Amino Acid	Histidine Metabolism	439224	305-84-0	C00386	HMDB00033
B0043	homocarnosine	Amino Acid	Histidine Metabolism	10243361	3650-73-5	C00884	HMDB00745
B0044	N-acetylcarnosine	Amino Acid	Histidine Metabolism	9903482	56353-15-2		HMDB12881
B0045	anserine	Amino Acid	Histidine Metabolism	112072	10030-52-1	C01262	HMDB00194
B0046	1-methylhistamine	Amino Acid	Histidine Metabolism	3614	501-75-7	C05127	HMDB00898
B0047	1-methyl-4-imidazoleacetate	Amino Acid	Histidine Metabolism	75810	2625-49-2	C05828	HMDB02820
B0048	1-methyl-5-imidazoleacetate	Amino Acid	Histidine Metabolism	6451814	4200-48-0		HMDB04988
B0049	1-ribosyl-imidazoleacetate*	Amino Acid	Histidine Metabolism	5117448	29605-99-0	C05131	HMDB02331
B0050	4-imidazoleacetate	Amino Acid	Histidine Metabolism	96215	645-65-8	C02835	HMDB02024
B0051	N-acetylhistamine	Amino Acid	Histidine Metabolism	69602	673-49-4	C05135	HMDB13253
B0052	lysine	Amino Acid	Lysine Metabolism	5962	56-87-1	C00047	HMDB00182
B0053	N2-acetyllysine	Amino Acid	Lysine Metabolism	92907	1946-82-3	C12989	HMDB00446
B0054	N6-acetyllysine	Amino Acid	Lysine Metabolism	92832	692-04-6	C02727	HMDB00206
B0055	N2-acetyl,N6-methyllysine	Amino Acid	Lysine Metabolism
B0056	N2-acetyl,N6,N6-dimethyllysine	Amino Acid	Lysine Metabolism
B0057	N2,N6-diacetyllysine	Amino Acid	Lysine Metabolism	91827	499-86-5
B0058	N6-carboxyethyllysine	Amino Acid	Lysine Metabolism	22283604	5746-03-02
B0059	N6-methyllysine	Amino Acid	Lysine Metabolism	164795	1188-07-4	C02728	HMDB02038
B0060	N6,N6-dimethyllysine	Amino Acid	Lysine Metabolism	193344	2259-86-1	C05545	HMDB13287
B0061	N6,N6,N6-trimethyllysine	Amino Acid	Lysine Metabolism	440120	23284-33-5	C03793	HMDB01325
B0062	hydroxy-N6,N6,N6-trimethyllysine*	Amino Acid	Lysine Metabolism
B0063	5-hydroxylysine	Amino Acid	Lysine Metabolism	1029	13204-98-3	C16741	HMDB00450
B0064	5-(galactosylhydroxy)-L-lysine	Amino Acid	Lysine Metabolism	123986	32448-36-5
B0065	fructosyllysine	Amino Acid	Lysine Metabolism	123708	21291-40-7
B0066	2-aminoadipate	Amino Acid	Lysine Metabolism	469	542-32-5;1118-90-7	C00956	HMDB00510
B0067	2-oxoadipate	Amino Acid	Lysine Metabolism	71	3184-35-8	C00322	HMDB00225
B0068	glutarylcarnitine (C5-DC)	Amino Acid	Lysine Metabolism	71464488	102636-82-8		HMDB13130
B0069	pipecolate	Amino Acid	Lysine Metabolism	849	4043-87-2	C00408	HMDB00070
B0070	6-oxopiperidine-2-carboxylate	Amino Acid	Lysine Metabolism	3014237	34622-39-4		HMDB61705
B0071	N-acetyl-cadaverine	Amino Acid	Lysine Metabolism	189087	32343-73-0		HMDB02284
B0072	5-aminovalerate	Amino Acid	Lysine Metabolism	138	660-88-8	C00431	HMDB03355
B0073	N,N-dimethyl-5-aminovalerate	Amino Acid	Lysine Metabolism
B0074	N,N,N-trimethyl-5-aminovalerate	Amino Acid	Lysine Metabolism	14274897
B0075	phenylalanine	Amino Acid	Phenylalanine Metabolism	6140	63-91-2	C00079	HMDB00159
B0076	N-acetylphenylalanine	Amino Acid	Phenylalanine Metabolism	74839	2018-61-3	C03519	HMDB00512
B0077	1-carboxyethylphenylalanine	Amino Acid	Phenylalanine Metabolism
B0078	N-methylphenylalanine	Amino Acid	Phenylalanine Metabolism	4657542	2566-30-5
B0079	phenylpyruvate	Amino Acid	Phenylalanine Metabolism	997	156-06-9	C00166	HMDB00205
B0080	phenyllactate (PLA)	Amino Acid	Phenylalanine Metabolism	3848	828-01-3	C05607	HMDB00779
B0081	2-hydroxyphenylacetate	Amino Acid	Phenylalanine Metabolism	11970	614-75-5	C05852	HMDB00669
B0082	4-hydroxyphenylacetate	Amino Acid	Phenylalanine Metabolism	127	156-38-7	C00642	HMDB00020
B0083	tyrosine	Amino Acid	Tyrosine Metabolism	6057	60-18-4	C00082	HMDB00158
B0084	N-acetyltyrosine	Amino Acid	Tyrosine Metabolism	68310	537-55-3		HMDB00866
B0085	4-hydroxyphenylpyruvate	Amino Acid	Tyrosine Metabolism	979	156-39-8	C01179	HMDB00707
B0086	4-hydroxyphenylacetoylcarnitine	Amino Acid	Tyrosine Metabolism
B0087	3-(4-hydroxyphenyl)lactate (HPLA)	Amino Acid	Tyrosine Metabolism	9378	6482-98-0	C03672	HMDB00755
B0088	phenol sulfate	Amino Acid	Tyrosine Metabolism	74426	937-34-8	C02180	HMDB60015
B0089	phenol glucuronide	Amino Acid	Tyrosine Metabolism	87235	17685-05-1		HMDB60014
B0090	4-methoxyphenol sulfate	Amino Acid	Tyrosine Metabolism		3233-60-1
B0091	vanillactate	Amino Acid	Tyrosine Metabolism	160637	2475-56-1		HMDB00913
B0092	3-methoxytyrosine	Amino Acid	Tyrosine Metabolism	1670	300-48-1		HMDB01434
B0093	dopamine 3-O-sulfate	Amino Acid	Tyrosine Metabolism	122136		C13690	HMDB06275
B0094	tyramine O-sulfate	Amino Acid	Tyrosine Metabolism	153005	30223-92-8		HMDB06409
B0095	N-formylphenylalanine	Amino Acid	Tyrosine Metabolism	759256	13200-85-6
B0096	vanillic alcohol sulfate	Amino Acid	Tyrosine Metabolism		754920-02-0
B0097	4-hydroxycinnamate sulfate	Amino Acid	Tyrosine Metabolism	6070438	376374-66-2
B0098	thyroxine	Amino Acid	Tyrosine Metabolism	5819	51-48-9	C01829	HMDB01918
B0099	tryptophan	Amino Acid	Tryptophan Metabolism	6305	73-22-3	C00078	HMDB00929
B0100	N-acetyltryptophan	Amino Acid	Tryptophan Metabolism	700653	1218-34-4	C03137	HMDB13713
B0101	C-glycosyltryptophan	Amino Acid	Tryptophan Metabolism	10981970	180509-18-6
B0102	tryptophan betaine	Amino Acid	Tryptophan Metabolism	442106	20671-76-5	C09213	HMDB61115
B0103	kynurenine	Amino Acid	Tryptophan Metabolism	161166	2922-83-0	C00328	HMDB00684
B0104	N-acetylkynurenine (2)	Amino Acid	Tryptophan Metabolism
B0105	kynurenate	Amino Acid	Tryptophan Metabolism	3845	492-27-3	C01717	HMDB00715
B0106	N-formylanthranilic acid	Amino Acid	Tryptophan Metabolism	101399	3342-77-6	C05653	HMDB04089
B0107	anthranilate	Amino Acid	Tryptophan Metabolism	227	118-92-3	C00108	HMDB01123
B0108	xanthurenate	Amino Acid	Tryptophan Metabolism	5699	59-007	C02470	HMDB00881
B0109	picolinate	Amino Acid	Tryptophan Metabolism	1018	98-98-6	C10164	HMDB02243
B0110	serotonin	Amino Acid	Tryptophan Metabolism	5202	153-98-0	C00780	HMDB00259
B0111	indolelactate	Amino Acid	Tryptophan Metabolism	92904	832-97-3	C02043	HMDB00671
B0112	indoleacetate	Amino Acid	Tryptophan Metabolism	802	6505-45-9	C00954	HMDB00197
B0113	indoleacrylate	Amino Acid	Tryptophan Metabolism	15030923	1204-06-4		HMDB00734
B0114	indolepropionate	Amino Acid	Tryptophan Metabolism	3744	830-96-6		HMDB02302
B0115	indoleacetylglutamine	Amino Acid	Tryptophan Metabolism	25200879			HMDB13240
B0116	indoleacetylglycine	Amino Acid	Tryptophan Metabolism	446640
B0117	5-hydroxyindole sulfate	Amino Acid	Tryptophan Metabolism
B0118	7-hydroxyindole sulfate	Amino Acid	Tryptophan Metabolism
B0119	3-indoxyl sulfate	Amino Acid	Tryptophan Metabolism	10258	2642-37-7		HMDB00682
B0120	indoxyl glucuronide	Amino Acid	Tryptophan Metabolism	2733785	35804-66-1		HMDB59804
B0121	6-bromotryptophan	Amino Acid	Tryptophan Metabolism
B0122	leucine	Amino Acid	Leucine, Isoleucine and Valine Metabolism	6106	61-90-5
B0123	N-acetylleucine	Amino Acid	Leucine, Isoleucine and Valine Metabolism	70912	1188-21-2	C02710	HMDB11756
B0124	1-carboxyethylleucine	Amino Acid	Leucine, Isoleucine and Valine Metabolism
B0125	N-methylleucine	Amino Acid	Leucine, Isoleucine and Valine Metabolism	2777993	66866-69-1
B0126	4-methyl-2-oxopentanoate	Amino Acid	Leucine, Isoleucine and Valine Metabolism	70	816-66-0	C00233	HMDB00695
B0127	alpha-hydroxyisocaproate	Amino Acid	Leucine, Isoleucine and Valine Metabolism	83697	10303-64-7	C03264	HMDB00746
B0128	isovalerate (C5)	Amino Acid	Leucine, Isoleucine and Valine Metabolism	10430	503-74-2	C08262	HMDB00718
B0129	isovalerylglycine	Amino Acid	Leucine, Isoleucine and Valine Metabolism	546304	16284-60-9		HMDB00678
B0130	isovalerylcarnitine (C5)	Amino Acid	Leucine, Isoleucine and Valine Metabolism	6426851	31023-24-2		HMDB00688
B0131	beta-hydroxyisovalerate	Amino Acid	Leucine, Isoleucine and Valine Metabolism	69362	625-08-1		HMDB00754
B0132	beta-hydroxyisovaleroylcarnitine	Amino Acid	Leucine, Isoleucine and Valine Metabolism		99159-87-2
B0133	3-methylglutaconate	Amino Acid	Leucine, Isoleucine and Valine Metabolism	1551553	5746-90-7		HMDB00522
B0134	isoleucine	Amino Acid	Leucine, Isoleucine and Valine Metabolism	6306	73-32-5	C00407	HMDB00172
B0135	N-acetylisoleucine	Amino Acid	Leucine, Isoleucine and Valine Metabolism	306109	3077-46-1		HMDB61684
B0136	1-carboxyethylisoleucine	Amino Acid	Leucine, Isoleucine and Valine Metabolism
B0137	3-methyl-2-oxovalerate	Amino Acid	Leucine, Isoleucine and Valine Metabolism	47	1460-34-0;51829-07-3	C00671	HMDB03736
B0138	2-hydroxy-3-methylvalerate	Amino Acid	Leucine, Isoleucine and Valine Metabolism	164623	488-15-3		HMDB00317
B0139	2-methylbutyrylcarnitine (C5)	Amino Acid	Leucine, Isoleucine and Valine Metabolism	6426901	31023-25-3		HMDB00378
B0140	tiglyl carnitine (C5)	Amino Acid	Leucine, Isoleucine and Valine Metabolism	22833596	64191-86-2		HMDB02366
B0141	3-hydroxy-2-ethylpropionate	Amino Acid	Leucine, Isoleucine and Valine Metabolism	188979	4374-62-3		HMDB00396
B0142	ethylmalonate	Amino Acid	Leucine, Isoleucine and Valine Metabolism	11756	601-75-2		HMDB00622
B0143	methylsuccinate	Amino Acid	Leucine, Isoleucine and Valine Metabolism	10349	498-21-5		HMDB01844
B0144	valine	Amino Acid	Leucine, Isoleucine and Valine Metabolism	6287	72-18-4	C00183	HMDB00883
B0145	N-acetylvaline	Amino Acid	Leucine, Isoleucine and Valine Metabolism	66789	96-81-1		HMDB11757
B0146	1-carboxyethylvaline	Amino Acid	Leucine, Isoleucine and Valine Metabolism
B0147	3-methyl-2-oxobutyrate	Amino Acid	Leucine, Isoleucine and Valine Metabolism	49	3715-29-5	C00141	HMDB00019
B0148	alpha-hydroxyisovalerate	Amino Acid	Leucine, Isoleucine and Valine Metabolism	99823	600-37-3		HMDB00407
B0149	isobutyrylcarnitine (C4)	Amino Acid	Leucine, Isoleucine and Valine Metabolism	168379	25518-49-4		HMDB00736
B0150	isobutyrylglycine (C4)	Amino Acid	Leucine, Isoleucine and Valine Metabolism	10855600	15926-18-8		HMDB00730
B0151	3-hydroxyisobutyrate	Amino Acid	Leucine, Isoleucine and Valine Metabolism	87	2068-83-9	C06001	HMDB00336
B0152	2,3-dihydroxy-2-methylbutyrate	Amino Acid	Leucine, Isoleucine and Valine Metabolism	301941	14868-24-7		HMDB29576
B0153	methionine	Amino Acid	Methionine, Cysteine, SAM and Taurine Metabolism	6137	63-68-3	C00073	HMDB00696
B0154	N-acetylmethionine	Amino Acid	Methionine, Cysteine, SAM and Taurine Metabolism	448580	65-82-7	C02712	HMDB11745
B0155	N-formylmethionine	Amino Acid	Methionine, Cysteine, SAM and Taurine Metabolism	439750	4289-98-9	C03145	HMDB01015
B0156	S-methylmethionine	Amino Acid	Methionine, Cysteine, SAM and Taurine Metabolism	458	3493-12-07	C05319	HMDB38670
B0157	methionine sulfone	Amino Acid	Methionine, Cysteine, SAM and Taurine Metabolism	69961	820-10-0
B0158	methionine sulfoxide	Amino Acid	Methionine, Cysteine, SAM and Taurine Metabolism	158980	3226-65-1	C02989	HMDB02005
B0159	N-acetylmethionine sulfoxide	Amino Acid	Methionine, Cysteine, SAM and Taurine Metabolism	193368	108646-71-5
B0160	S-adenosylhomocysteine (SAH)	Amino Acid	Methionine, Cysteine, SAM and Taurine Metabolism	439155	979-92-0	C00021	HMDB00939
B0161	5-methylthioribose	Amino Acid	Methionine, Cysteine, SAM and Taurine Metabolism	494	23656-67-9		HMDB01087
B0162	2,3-dihydroxy-5-methylthio-4-pentenoate (DMTPA)*	Amino Acid	Methionine, Cysteine, SAM and Taurine Metabolism
B0163	2-hydroxy-4-(methylthio)butanoic acid	Amino Acid	Methionine, Cysteine, SAM and Taurine Metabolism		583-91-5
B0164	cystathionine	Amino Acid	Methionine, Cysteine, SAM and Taurine Metabolism	439258	535-34-2	C02291	HMDB00099
B0165	alpha-ketobutyrate	Amino Acid	Methionine, Cysteine, SAM and Taurine Metabolism	58	600-18-0	C00109	HMDB00005
B0166	cysteine	Amino Acid	Methionine, Cysteine, SAM and Taurine Metabolism	5862	52-90-4;56-89-3	C00097	HMDB00574
B0167	S-methylcysteine	Amino Acid	Methionine, Cysteine, SAM and Taurine Metabolism	24417	1187-84-4		HMDB02108
B0168	S-methylcysteine sulfoxide	Amino Acid	Methionine, Cysteine, SAM and Taurine Metabolism	82142	6853-87-8		HMDB29432
B0169	S-carboxyethylcysteine	Amino Acid	Methionine, Cysteine, SAM and Taurine Metabolism		4033-46-9
B0170	cysteine s-sulfate	Amino Acid	Methionine, Cysteine, SAM and Taurine Metabolism	115015	1637-71-4	C05824	HMDB00731
B0171	cystine	Amino Acid	Methionine, Cysteine, SAM and Taurine Metabolism	67678	56-89-3	C00491	HMDB00192
B0172	lanthionine	Amino Acid	Methionine, Cysteine, SAM and Taurine Metabolism	98504	3183-08-02
B0173	cysteine sulfinic acid	Amino Acid	Methionine, Cysteine, SAM and Taurine Metabolism	109	207121-48-0	C00606	HMDB00996
B0174	hypotaurine	Amino Acid	Methionine, Cysteine, SAM and Taurine Metabolism	107812	300-84-5	C00519	HMDB00965
B0175	taurine	Amino Acid	Methionine, Cysteine, SAM and Taurine Metabolism	1123	107-35-7	C00245	HMDB00251
B0176	N-acetyltaurine	Amino Acid	Methionine, Cysteine, SAM and Taurine Metabolism	159864
B0177	succinoyltaurine	Amino Acid	Methionine, Cysteine, SAM and Taurine Metabolism
B0178	3-sulfo-L-alanine	Amino Acid	Methionine, Cysteine, SAM and Taurine Metabolism	72886	498-40-8	C00506	HMDB02757
B0179	arginine	Amino Acid	Urea cycle; Arginine and Proline Metabolism	232	1119-34-2	C00062	HMDB00517
B0180	argininosuccinate	Amino Acid	Urea cycle; Arginine and Proline Metabolism	16950	156637-58-0	C03406	HMDB00052
B0181	urea	Amino Acid	Urea cycle; Arginine and Proline Metabolism	1176	57-13-6	C00086	HMDB00294
B0182	ornithine	Amino Acid	Urea cycle; Arginine and Proline Metabolism	6262	3184-13-2	C00077	HMDB03374
B0183	3-amino-2-piperidone	Amino Acid	Urea cycle; Arginine and Proline Metabolism	5200225	1892-22-4		HMDB00323
B0184	2-oxoarginine*	Amino Acid	Urea cycle; Arginine and Proline Metabolism	558	3715-10-04	C03771	HMDB04225
B0185	citrulline	Amino Acid	Urea cycle; Arginine and Proline Metabolism	9750	372-75-8	C00327	HMDB00904
B0186	homoarginine	Amino Acid	Urea cycle; Arginine and Proline Metabolism	9085	156-86-5	C01924	HMDB00670
B0187	homocitrulline	Amino Acid	Urea cycle; Arginine and Proline Metabolism	65072	1190-49-4	C02427	HMDB00679
B0188	proline	Amino Acid	Urea cycle; Arginine and Proline Metabolism	145742	147-85-3	C00148	HMDB00162
B0189	dimethylarginine (ADMA + SDMA)	Amino Acid	Urea cycle; Arginine and Proline Metabolism	123831	102783-24-4	C03626	HMDB01539
B0190	N-acetylarginine	Amino Acid	Urea cycle; Arginine and Proline Metabolism	67427	155-84-0	C02562	HMDB04620
B0191	N-acetylcitrulline	Amino Acid	Urea cycle; Arginine and Proline Metabolism	656979	33965-42-3	C15532	HMDB00856
B0192	N-acetylproline	Amino Acid	Urea cycle; Arginine and Proline Metabolism	322640	1074-79-9
B0193	N-delta-acetylornithine	Amino Acid	Urea cycle; Arginine and Proline Metabolism	9920500
B0194	N-alpha-acetylornithine	Amino Acid	Urea cycle; Arginine and Proline Metabolism	439232	6205-08-09	C00437	HMDB03357
B0195	N2,N5-diacetylornithine	Amino Acid	Urea cycle; Arginine and Proline Metabolism	65977	39825-23-5
B0196	hydroxyproline	Amino Acid	Urea cycle; Arginine and Proline Metabolism	5810	51-35-4	C01157	HMDB00725
B0197	prolylhydroxyproline	Amino Acid	Urea cycle; Arginine and Proline Metabolism	11673055	18684-24-7		HMDB06695
B0198	N-methylproline	Amino Acid	Urea cycle; Arginine and Proline Metabolism	557	475-11-6
B0199	N,N,N-trimethyl-alanylproline betaine (TMAP)	Amino Acid	Urea cycle; Arginine and Proline Metabolism
B0200	N-monomethylarginine	Amino Acid	Urea cycle; Arginine and Proline Metabolism	132862	53308-83-1	C03884	HMDB29416
B0201	argininate*	Amino Acid	Urea cycle; Arginine and Proline Metabolism	160437	157-07-3		HMDB03148
B0202	N-acetylhomocitrulline	Amino Acid	Urea cycle; Arginine and Proline Metabolism
B0203	guanidinoacetate	Amino Acid	Creatine Metabolism	763	352-97-6	C00581	HMDB00128
B0204	creatine	Amino Acid	Creatine Metabolism	586	57-00-1	C00300	HMDB00064
B0205	creatinine	Amino Acid	Creatine Metabolism	588	60-27-5	C00791	HMDB00562
B0206	putrescine	Amino Acid	Polyamine Metabolism	1045	110-60-1	C00134	HMDB01414
B0207	N-acetylputrescine	Amino Acid	Polyamine Metabolism	122356	18233-70-0	C02714	HMDB02064
B0208	N-acetyl-isoputreanine	Amino Acid	Polyamine Metabolism	131802901
B0209	spermidine	Amino Acid	Polyamine Metabolism	1102	124-20-9	C00315	HMDB01257
B0210	(N(1) + N(8))-acetylspermidine	Amino Acid	Polyamine Metabolism
B0211	5-methylthioadenosine (MTA)	Amino Acid	Polyamine Metabolism	439176	2457-80-9	C00170	HMDB01173
B0212	4-acetamidobutanoate	Amino Acid	Polyamine Metabolism	18189	3025-96-5	C02946	HMDB03681
B0213	1-methylguanidine	Amino Acid	Guanidino and Acetamido Metabolism	10111	22661-87-6	C02294	HMDB01522
B0214	4-guanidinobutanoate	Amino Acid	Guanidino and Acetamido Metabolism	500	463-003;463-00-3	C01035	HMDB03464
B0215	glutathione, oxidized (GSSG)	Amino Acid	Glutathione Metabolism	65359	103239-24-3	C00127	HMDB03337
B0216	cysteine-glutathione disulfide	Amino Acid	Glutathione Metabolism	4247235	13081-14-6		HMDB00656
B0217	cysteinylglycine	Amino Acid	Glutathione Metabolism	439498	19246-18-5	C01419	HMDB00078
B0218	cysteinylglycine disulfide*	Amino Acid	Glutathione Metabolism		70555-24-7		HMDB00709
B0219	cys-gly, oxidized	Amino Acid	Glutathione Metabolism	333293	7729-20-6
B0220	5-oxoproline	Amino Acid	Glutathione Metabolism	7405	98-79-3	C01879	HMDB00267
B0221	2-aminobutyrate	Amino Acid	Glutathione Metabolism	439691	1492-24-6	C02261	HMDB00650
B0222	2-hydroxybutyrate/2-hydroxyisobutyrate	Amino Acid	Glutathione Metabolism
B0223	ophthalmate	Amino Acid	Glutathione Metabolism	7018721	495-27-2		HMDB05765
B0224	gamma-glutamylalanine	Peptide	Gamma-glutamyl Amino Acid	440103	5875-41-2		HMDB29142
B0225	gamma-glutamylglutamate	Peptide	Gamma-glutamyl Amino Acid	92865	1116-22-9	C05282	HMDB11737
B0226	gamma-glutamylglutamine	Peptide	Gamma-glutamyl Amino Acid	150914	10148-81-9	C05283	HMDB11738
B0227	gamma-glutamylglycine	Peptide	Gamma-glutamyl Amino Acid	165527	1948-29-4		HMDB11667
B0228	gamma-glutamylhistidine	Peptide	Gamma-glutamyl Amino Acid	7017195	37460-15-4
B0229	gamma-glutamylisoleucine*	Peptide	Gamma-glutamyl Amino Acid	14253342			HMDB11170
B0230	gamma-glutamylleucine	Peptide	Gamma-glutamyl Amino Acid	151023	2566-39-4		HMDB11171
B0231	gamma-glutamyl-alpha-lysine	Peptide	Gamma-glutamyl Amino Acid	65254
B0232	gamma-glutamyl-epsilon-lysine	Peptide	Gamma-glutamyl Amino Acid	7015685	17105-15-6		HMDB03869
B0233	gamma-glutamylmethionine	Peptide	Gamma-glutamyl Amino Acid	7009567	17663-87-5		HMDB29155
B0234	gamma-glutamylphenylalanine	Peptide	Gamma-glutamyl Amino Acid	111299	7432-24-8		HMDB00594
B0235	gamma-glutamylthreonine	Peptide	Gamma-glutamyl Amino Acid	76078708	5652-48-2		HMDB29159
B0236	gamma-glutamyltryptophan	Peptide	Gamma-glutamyl Amino Acid	3989307	66471-20-3		HMDB29160
B0237	gamma-glutamyltyrosine	Peptide	Gamma-glutamyl Amino Acid	94340	7432-23-7		HMDB11741
B0238	gamma-glutamylvaline	Peptide	Gamma-glutamyl Amino Acid	7015683	2746-34-1		HMDB11172
B0239	gamma-glutamylcitrulline*	Peptide	Gamma-glutamyl Amino Acid
B0240	gamma-glutamyl-2-aminobutyrate	Peptide	Gamma-glutamyl Amino Acid		16869-42-4
B0241	glycylleucine	Peptide	Dipeptide	92843	869-19-2	C02155	HMDB00759
B0242	isoleucylglycine	Peptide	Dipeptide	342532	868-28-0		HMDB28907
B0243	leucylglycine	Peptide	Dipeptide	79070	686-50-0		HMDB28929
B0244	phenylalanylglycine	Peptide	Dipeptide	98207	721-90-4		HMDB28995
B0245	prolylglycine	Peptide	Dipeptide	6426709	2578-57-6		HMDB11178
B0246	valylglycine	Peptide	Dipeptide	136487	686-43-1		HMDB29127
B0247	leucylglutamine*	Peptide	Dipeptide	4305457			HMDB28927
B0248	glu-gly-asn-val	Peptide	Polypeptide
B0249	phenylacetylalanine	Peptide	Acetylated Peptides	564251	17966-65-3
B0250	phenylacetylglutamine	Peptide	Acetylated Peptides	92258	28047-15-6	C04148	HMDB06344
B0251	4-hydroxyphenylacetylglutamine	Peptide	Acetylated Peptides
B0252	phenylacetylglycine	Peptide	Acetylated Peptides	68144	500-98-1	C05598	HMDB00821
B0253	4-hydroxyphenylacetylglycine	Peptide	Acetylated Peptides	440732	28116-23-6	C05596
B0254	phenylacetyltaurine	Peptide	Acetylated Peptides	2179693	33953-90-1
B0255	phenylacetylthreonine	Peptide	Acetylated Peptides
B0256	N,N-dimethyl-pro-pro	Peptide	Modified Peptides
B0257	1,5-anhydroglucitol (1,5-AG)	Carbohydrate	Glycolysis, Gluconeogenesis, and Pyruvate Metabolism	64960	154-58-5	C07326	HMDB02712
B0258	glucose	Carbohydrate	Glycolysis, Gluconeogenesis, and Pyruvate Metabolism	5793	50-99-7	C00031	HMDB00122
B0259	pyruvate	Carbohydrate	Glycolysis, Gluconeogenesis, and Pyruvate Metabolism	1060	127-17-3	C00022	HMDB00243
B0260	lactate	Carbohydrate	Glycolysis, Gluconeogenesis, and Pyruvate Metabolism	612	79-33-4	C00186	HMDB00190
B0261	glycerate	Carbohydrate	Glycolysis, Gluconeogenesis, and Pyruvate Metabolism	752	600-19-1	C00258	HMDB00139
B0262	ribose	Carbohydrate	Pentose Metabolism	5779	50-69-1	C00121	HMDB00283
B0263	ribitol	Carbohydrate	Pentose Metabolism	6912	488-81-3	C00474	HMDB00508
B0264	ribonate	Carbohydrate	Pentose Metabolism	5460677	5336-08-03	C01685	HMDB00867
B0265	arabitol/xylitol	Carbohydrate	Pentose Metabolism
B0266	arabonate/xylonate	Carbohydrate	Pentose Metabolism
B0267	ribulonate/xylulonate/lyxonate*	Carbohydrate	Pentose Metabolism
B0268	sucrose	Carbohydrate	Disaccharides and Oligosaccharides	5988	57-50-1	C00089	HMDB00258
B0269	fructose	Carbohydrate	Fructose, Mannose and Galactose Metabolism	5984	57-48-7	C00095	HMDB00660
B0270	mannitol/sorbitol	Carbohydrate	Fructose, Mannose and Galactose Metabolism	5780		C00794	HMDB00247
B0271	mannose	Carbohydrate	Fructose, Mannose and Galactose Metabolism	18950	3458-28-4	C00159	HMDB00169
B0272	galactonate	Carbohydrate	Fructose, Mannose and Galactose Metabolism	128869	299-28-5	C00880	HMDB00565
B0273	glucuronate	Carbohydrate	Aminosugar Metabolism	444791	207300-70-7	C00191	HMDB00127
B0274	N-acetylneuraminate	Carbohydrate	Aminosugar Metabolism	439197	131-48-6	C00270	HMDB00230
B0275	N-acetylglucosaminylasparagine	Carbohydrate	Aminosugar Metabolism	123826	2776-93-4	C04540	HMDB00489
B0276	erythronate*	Carbohydrate	Aminosugar Metabolism	2781043	88759-55-1		HMDB00613
B0277	N-acetylglucosamine/N-acetylgalactosamine	Carbohydrate	Aminosugar Metabolism
B0278	N-glycolylneuraminate	Carbohydrate	Aminosugar Metabolism	123802	1113-83-3	C03410	HMDB00833
B0279	N6-carboxymethyllysine	Carbohydrate	Advanced Glycation End-product	123800	5746-04-03
B0280	citrate	Energy	TCA Cycle	311	77-92-9	C00158	HMDB00094
B0281	aconitate [cis or trans]	Energy	TCA Cycle
B0282	isocitric lactone	Energy	TCA Cycle	98259	4702-32-3
B0283	alpha-ketoglutarate	Energy	TCA Cycle	51	305-72-6;328-50-7;22202-68-2	C00026	HMDB00208
B0284	succinylcarnitine (C4-DC)	Energy	TCA Cycle	71464481	256928-74-2		HMDB61717
B0285	succinate	Energy	TCA Cycle	1110	110-15-6	C00042	HMDB00254
B0286	fumarate	Energy	TCA Cycle	444972	100-17-8	C00122	HMDB00134
B0287	malate	Energy	TCA Cycle	525	6915-15-7	C00149	HMDB00156
B0288	citraconate/glutaconate	Energy	TCA Cycle
B0289	2-methylcitrate/homocitrate	Energy	TCA Cycle
B0290	phosphate	Energy	Oxidative Phosphorylation	1061	7664-38-2	C00009	HMDB01429
B0291	malonylcarnitine	Lipid	Fatty Acid Synthesis	22833583	853728-01-5		HMDB02095
B0292	malonate	Lipid	Fatty Acid Synthesis	867	141-82-2;26522-22-85-0	C00383	HMDB00691
B0293	butyrate/isobutyrate (4:0)	Lipid	Short Chain Fatty Acid	264	109-92-6	C00246	HMDB00039
B0294	caproate (6:0)	Lipid	Medium Chain Fatty Acid	8892	142-62-1	C01585	HMDB00535
B0295	heptanoate (7:0)	Lipid	Medium Chain Fatty Acid	8094	111-14-8	C17714	HMDB00666
B0296	caprylate (8:0)	Lipid	Medium Chain Fatty Acid	379	124-07-2	C06423	HMDB00482
B0297	pelargonate (9:0)	Lipid	Medium Chain Fatty Acid	8158	112-05-0	C01601	HMDB00847
B0298	caprate (10:0)	Lipid	Medium Chain Fatty Acid	2969	334-48-5	C01571	HMDB00511
B0299	cis-4-decenoate (10:1n6)*	Lipid	Medium Chain Fatty Acid	5312351	505-90-8
B0300	(2 or 3)-decenoate (10:1n7 or n8)	Lipid	Medium Chain Fatty Acid
B0301	undecanoate (11:0)	Lipid	Medium Chain Fatty Acid	8180	334-48-5	C17715	HMDB00947
B0302	10-undecenoate (11:1n1)	Lipid	Medium Chain Fatty Acid	14891	1333-28-4	C13910	HMDB33724
B0303	laurate (12:0)	Lipid	Medium Chain Fatty Acid	3893	143-07-7	C02679	HMDB00638
B0304	5-dodecenoate (12:1n7)	Lipid	Medium Chain Fatty Acid	5312378	2430-94-6		HMDB00529
B0305	myristate (14:0)	Lipid	Long Chain Saturated Fatty Acid	11005	544-63-8	C06424	HMDB00806
B0306	pentadecanoate (15:0)	Lipid	Long Chain Saturated Fatty Acid	13849	1002-84-2;10002-84-2	C16537	HMDB00826
B0307	palmitate (16:0)	Lipid	Long Chain Saturated Fatty Acid	985	57-10-3	C00249	HMDB00220
B0308	margarate (17:0)	Lipid	Long Chain Saturated Fatty Acid	10465	506-12-7		HMDB02259
B0309	stearate (18:0)	Lipid	Long Chain Saturated Fatty Acid	5281	57-11-4	C01530	HMDB00827
B0310	nonadecanoate (19:0)	Lipid	Long Chain Saturated Fatty Acid	12591	646-30-0	C16535	HMDB00772
B0311	arachidate (20:0)	Lipid	Long Chain Saturated Fatty Acid	10467	506-30-9	C06425	HMDB02212
B0312	myristoleate (14:1n5)	Lipid	Long Chain Monounsaturated Fatty Acid	5281119	544-64-9	C08322	HMDB02000
B0313	palmitoleate (16:1n7)	Lipid	Long Chain Monounsaturated Fatty Acid	445638	373-49-9	C08362	HMDB03229
B0314	10-heptadecenoate (17:1n7)	Lipid	Long Chain Monounsaturated Fatty Acid	5312435	29743-97-3		HMDB60038
B0315	oleate/vaccenate (18:1)	Lipid	Long Chain Monounsaturated Fatty Acid
B0316	10-nonadecenoate (19:1n9)	Lipid	Long Chain Monounsaturated Fatty Acid	5312513	73033-09-7		HMDB13622
B0317	eicosenoate (20:1n9 or 1n11)	Lipid	Long Chain Monounsaturated Fatty Acid	5282768		C16526	HMDB02231
B0318	erucate (22:1n9)	Lipid	Long Chain Monounsaturated Fatty Acid	5281116	112-86-7	C08316	HMDB02068
B0319	tetradecadienoate (14:2)*	Lipid	Long Chain Polyunsaturated Fatty Acid (n3 and n6)	5312409	39039-37-7		HMDB00560
B0320	hexadecatrienoate (16:3n3)	Lipid	Long Chain Polyunsaturated Fatty Acid (n3 and n6)	5312428	7561-64-0
B0321	stearidonate (18:4n3)	Lipid	Long Chain Polyunsaturated Fatty Acid (n3 and n6)	5312508	111174-40-4	C16300	HMDB06547
B0322	eicosapentaenoate (EPA; 20:5n3)	Lipid	Long Chain Polyunsaturated Fatty Acid (n3 and n6)	446284	10-2005-9;10417-94-4	C06428	HMDB01999
B0323	heneicosapentaenoate (21:5n3)	Lipid	Long Chain Polyunsaturated Fatty Acid (n3 and n6)	11998573	24257-10-1
B0324	docosapentaenoate (DPA; 22:5n3)	Lipid	Long Chain Polyunsaturated Fatty Acid (n3 and n6)	6441454	2234-74-4	C16513	HMDB06528
B0325	docosahexaenoate (DHA; 22:6n3)	Lipid	Long Chain Polyunsaturated Fatty Acid (n3 and n6)	445580	6217-54-5	C06429	HMDB02183
B0326	docosatrienoate (22:3n3)	Lipid	Long Chain Polyunsaturated Fatty Acid (n3 and n6)	5312556	59708-86-0	C16534	HMDB02823
B0327	hexadecadienoate (16:2n6)	Lipid	Long Chain Polyunsaturated Fatty Acid (n3 and n6)	13932172	28290-73-5		HMDB00477
B0328	linoleate (18:2n6)	Lipid	Long Chain Polyunsaturated Fatty Acid (n3 and n6)	5280450	60-33-3	C01595	HMDB00673
B0329	linolenate (18:3n3 or 3n6)	Lipid	Long Chain Polyunsaturated Fatty Acid (n3 and n6)	5280934		C06426	HMDB03073
B0330	dihomolinoleate (20:2n6)	Lipid	Long Chain Polyunsaturated Fatty Acid (n3 and n6)	6439848	2091-39-6	C16525	HMDB05060
B0331	dihomolinolenate (20:3n3 or 3n6)	Lipid	Long Chain Polyunsaturated Fatty Acid (n3 and n6)	5280581	17046-59-2	C03242	HMDB02925
B0332	arachidonate (20:4n6)	Lipid	Long Chain Polyunsaturated Fatty Acid (n3 and n6)	444899	506-32-1	C00219	HMDB01043
B0333	docosatrienoate (22:3n6)*	Lipid	Long Chain Polyunsaturated Fatty Acid (n3 and n6)
B0334	adrenate (22:4n6)	Lipid	Long Chain Polyunsaturated Fatty Acid (n3 and n6)	5497181	2091-25-0	C16527	HMDB02226
B0335	docosapentaenoate (n6 DPA; 22:5n6)	Lipid	Long Chain Polyunsaturated Fatty Acid (n3 and n6)	6441454	25182-74-5	C16513	HMDB01976
B0336	docosadienoate (22:2n6)	Lipid	Long Chain Polyunsaturated Fatty Acid (n3 and n6)	5282807	7370-49-2	C16533	HMDB61714
B0337	mead acid (20:3n9)	Lipid	Long Chain Polyunsaturated Fatty Acid (n3 and n6)	5312531	20590-32-3		HMDB10378
B0338	(12 or 13)-methylmyristate (a15:0 or i15:0)	Lipid	Fatty Acid, Branched	151014	2485-71-4
B0339	(14 or 15)-methylpalmitate (a17:0 or i17:0)	Lipid	Fatty Acid, Branched
B0340	cis-3,4-methyleneheptanoate	Lipid	Fatty Acid, Branched
B0341	(15 or 16)-methylmargarate (a18:0 or i18:0)	Lipid	Fatty Acid, Branched
B0342	branched-chain fatty acid 18:0 (2)	Lipid	Fatty Acid, Branched
B0343	(16 or 17)-methylstearate (a19:0 or i19:0)	Lipid	Fatty Acid, Branched	3083779	2724-59-6		HMDB37397
B0344	18-methylnonadecanoate (i20:0)	Lipid	Fatty Acid, Branched	4383090
B0345	dimethylmalonic acid	Lipid	Fatty Acid, Dicarboxylate	11686	595-46-0		HMDB02001
B0346	glutarate (C5-DC)	Lipid	Fatty Acid, Dicarboxylate	743	110-94-1	C00489	HMDB00661
B0347	2-hydroxyglutarate	Lipid	Fatty Acid, Dicarboxylate	43	40951-21-1	C02630	HMDB0059655
B0348	2-hydroxyadipate	Lipid	Fatty Acid, Dicarboxylate	193530	18294-85-4	C02360	HMDB00321
B0349	3-hydroxyadipate	Lipid	Fatty Acid, Dicarboxylate	151913			HMDB00345
B0350	maleate	Lipid	Fatty Acid, Dicarboxylate	444266	110-16-7	C01384	HMDB00176
B0351	pimelate (C7-DC)	Lipid	Fatty Acid, Dicarboxylate	385	111-16-0	C02656	HMDB00857
B0352	heptenedioate (C7:1-DC)*	Lipid	Fatty Acid, Dicarboxylate
B0353	suberate (C8-DC)	Lipid	Fatty Acid, Dicarboxylate	10457	505-48-6	C08278	HMDB00893
B0354	azelate (C9-DC)	Lipid	Fatty Acid, Dicarboxylate	2266	123-99-9	C08261	HMDB00784
B0355	sebacate (C10-DC)	Lipid	Fatty Acid, Dicarboxylate	5192	111-20-6	C08277	HMDB00792
B0356	undecanedioate (C11-DC)	Lipid	Fatty Acid, Dicarboxylate	15816	1852-04-6		HMDB00888
B0357	dodecanedioate (C12)	Lipid	Fatty Acid, Dicarboxylate	12736	693-23-2	C02678	HMDB00623
B0358	3-hydroxydodecanedioate*	Lipid	Fatty Acid, Dicarboxylate	16663321	34574-69-1		HMDB00413
B0359	dodecadienoate (12:2)*	Lipid	Fatty Acid, Dicarboxylate
B0360	tridecenedioate (C13:1-DC)*	Lipid	Fatty Acid, Dicarboxylate
B0361	tetradecanedioate (C14)	Lipid	Fatty Acid, Dicarboxylate	13185	821-38-5		HMDB00872
B0362	tetradecadienedioate (C14:2-DC)*	Lipid	Fatty Acid, Dicarboxylate
B0363	hexadecanedioate (C16)	Lipid	Fatty Acid, Dicarboxylate	10459	505-54-4	C19615	HMDB00672
B0364	hexadecenedioate (C16:1-DC)*	Lipid	Fatty Acid, Dicarboxylate
B0365	octadecanedioate (C18)	Lipid	Fatty Acid, Dicarboxylate	70095	871-70-5		HMDB00782
B0366	octadecenedioate (C18:1-DC)	Lipid	Fatty Acid, Dicarboxylate
B0367	octadecadienedioate (C18:2-DC)*	Lipid	Fatty Acid, Dicarboxylate
B0368	nonadecanedioate (C19-DC)	Lipid	Fatty Acid, Dicarboxylate		6250-70-0
B0369	eicosanedioate (C20-DC)	Lipid	Fatty Acid, Dicarboxylate	75502	2424-92-2
B0370	eicosenedioate (C20:1-DC)*	Lipid	Fatty Acid, Dicarboxylate
B0371	docosadioate (C22-DC)	Lipid	Fatty Acid, Dicarboxylate	244872	505-56-6	C19625
B0372	3-carboxy-4-methyl-5-propyl-2-furanpropanoate (CMPF)	Lipid	Fatty Acid, Dicarboxylate	123979	86879-39-2		HMDB61112
B0373	2-hydroxysebacate	Lipid	Fatty Acid, Dicarboxylate	128458	103963-71-9		HMDB00424
B0374	N-linoleoylserine*	Lipid	Fatty Acid, Amide
B0375	2-aminoheptanoate	Lipid	Fatty Acid, Amino	227939	1115-90-8
B0376	butyrylcarnitine (C4)	Lipid	Fatty Acid Metabolism (also BCAA Metabolism)	439829	25576-40-3	C02862	HMDB02013
B0377	propionylcarnitine (C3)	Lipid	Fatty Acid Metabolism (also BCAA Metabolism)	107738	17298-37-2	C03017	HMDB00824
B0378	propionylglycine (C3)	Lipid	Fatty Acid Metabolism (also BCAA Metabolism)	98681	21709-90-0		HMDB00783
B0379	methylmalonate (MMA)	Lipid	Fatty Acid Metabolism (also BCAA Metabolism)	487	516-05-2	C02170	HMDB00202
B0380	2-methylmalonylcarnitine (C4-DC)	Lipid	Fatty Acid Metabolism (also BCAA Metabolism)	53481628	149181-64-6		HMDB13133
B0381	hexanoylglycine (C6)	Lipid	Fatty Acid Metabolism (Acyl Glycine)	99463	24003-67-6		HMDB00701
B0382	cis-3,4-methyleneheptanoylglycine	Lipid	Fatty Acid Metabolism (Acyl Glycine)
B0383	N-octanoylglycine	Lipid	Fatty Acid Metabolism (Acyl Glycine)	84290	14246-53-8		HMDB00832
B0384	N-palmitoylglycine	Lipid	Fatty Acid Metabolism (Acyl Glycine)	151008	2441-41-0		HMDB13034
B0385	3-hydroxybutyroylglycine	Lipid	Fatty Acid Metabolism (Acyl Glycine)
B0386	acetylcarnitine (C2)	Lipid	Fatty Acid Metabolism (Acyl Carnitine, Short Chain)	1	5080-50-2	C02571	HMDB00201
B0387	hexanoylcarnitine (C6)	Lipid	Fatty Acid Metabolism (Acyl Carnitine, Medium Chain)	6426853	6920-35-0		HMDB00705
B0388	octanoylcarnitine (C8)	Lipid	Fatty Acid Metabolism (Acyl Carnitine, Medium Chain)	123701	3671-77-0	C02838	HMDB00791
B0389	decanoylcarnitine (C10)	Lipid	Fatty Acid Metabolism (Acyl Carnitine, Medium Chain)	10245190	1492-27-9		HMDB00651
B0390	laurylcarnitine (C12)	Lipid	Fatty Acid Metabolism (Acyl Carnitine, Medium Chain)	10427569	25518-54-1		HMDB02250
B0391	myristoylcarnitine (C14)	Lipid	Fatty Acid Metabolism (Acyl Carnitine, Long Chain Saturated)	6426854	18822-89-4		HMDB05066
B0392	palmitoylcarnitine (C16)	Lipid	Fatty Acid Metabolism (Acyl Carnitine, Long Chain Saturated)	461	6865-14-1	C02990	HMDB00222
B0393	margaroylcarnitine (C17)*	Lipid	Fatty Acid Metabolism (Acyl Carnitine, Long Chain Saturated)		106182-29-0		HMDB06210
B0394	stearoylcarnitine (C18)	Lipid	Fatty Acid Metabolism (Acyl Carnitine, Long Chain Saturated)	6426855	18822-91-8		HMDB00848
B0395	arachidoylcarnitine (C20)*	Lipid	Fatty Acid Metabolism (Acyl Carnitine, Long Chain Saturated)				HMDB06460
B0396	behenoylcarnitine (C22)*	Lipid	Fatty Acid Metabolism (Acyl Carnitine, Long Chain Saturated)
B0397	lignoceroylcarnitine (C24)*	Lipid	Fatty Acid Metabolism (Acyl Carnitine, Long Chain Saturated)
B0398	cerotoylcarnitine (C26)*	Lipid	Fatty Acid Metabolism (Acyl Carnitine, Long Chain Saturated)				HMDB06347
B0399	cis-4-decenoylcarnitine (C10:1)	Lipid	Fatty Acid Metabolism (Acyl Carnitine, Monounsaturated)		98930-66-6
B0400	undecenoylcarnitine (C11:1)	Lipid	Fatty Acid Metabolism (Acyl Carnitine, Monounsaturated)
B0401	5-dodecenoylcarnitine (C12:1)	Lipid	Fatty Acid Metabolism (Acyl Carnitine, Monounsaturated)				HMDB13326
B0402	myristoleoylcarnitine (C14:1)*	Lipid	Fatty Acid Metabolism (Acyl Carnitine, Monounsaturated)	90659872	889848-55-9
B0403	palmitoleoylcarnitine (C16:1)*	Lipid	Fatty Acid Metabolism (Acyl Carnitine, Monounsaturated)	71464547
B0404	oleoylcarnitine (C18:1)	Lipid	Fatty Acid Metabolism (Acyl Carnitine, Monounsaturated)	6441392	38677-66-6		HMDB05065
B0405	eicosenoylcarnitine (C20:1)*	Lipid	Fatty Acid Metabolism (Acyl Carnitine, Monounsaturated)
B0406	nervonoylcarnitine (C24:1)*	Lipid	Fatty Acid Metabolism (Acyl Carnitine, Monounsaturated)
B0407	ximenoylcarnitine (C26:1)*	Lipid	Fatty Acid Metabolism (Acyl Carnitine, Monounsaturated)
B0408	linoleoylcarnitine (C18:2)*	Lipid	Fatty Acid Metabolism (Acyl Carnitine, Polyunsaturated)	6450015	36816-10-1		HMDB06469
B0409	linolenoylcarnitine (C18:3)*	Lipid	Fatty Acid Metabolism (Acyl Carnitine, Polyunsaturated)
B0410	dihomo-linoleoylcarnitine (C20:2)*	Lipid	Fatty Acid Metabolism (Acyl Carnitine, Polyunsaturated)
B0411	arachidonoylcarnitine (C20:4)	Lipid	Fatty Acid Metabolism (Acyl Carnitine, Polyunsaturated)
B0412	dihomo-linolenoylcarnitine (C20:3n3 or 6)*	Lipid	Fatty Acid Metabolism (Acyl Carnitine, Polyunsaturated)
B0413	adipoylcarnitine (C6-DC)	Lipid	Fatty Acid Metabolism (Acyl Carnitine, Dicarboxylate)	71296139			HMDB61677
B0414	suberoylcarnitine (C8-DC)	Lipid	Fatty Acid Metabolism (Acyl Carnitine, Dicarboxylate)
B0415	octadecanedioylcarnitine (C18-DC)*	Lipid	Fatty Acid Metabolism (Acyl Carnitine, Dicarboxylate)		123233-50-1
B0416	octadecenedioylcarnitine (C18:1-DC)*	Lipid	Fatty Acid Metabolism (Acyl Carnitine, Dicarboxylate)		251981-06-3
B0417	(R)-3-hydroxybutyrylcarnitine	Lipid	Fatty Acid Metabolism (Acyl Carnitine, Hydroxy)	53481617			HMDB13127
B0418	(S)-3-hydroxybutyrylcarnitine	Lipid	Fatty Acid Metabolism (Acyl Carnitine, Hydroxy)
B0419	3-hydroxyhexanoylcarnitine (1)	Lipid	Fatty Acid Metabolism (Acyl Carnitine, Hydroxy)
B0420	cis-3,4-methyleneheptanoylcarnitine	Lipid	Fatty Acid Metabolism (Acyl Carnitine, Hydroxy)
B0421	3-hydroxyoctanoylcarnitine (1)	Lipid	Fatty Acid Metabolism (Acyl Carnitine, Hydroxy)
B0422	3-hydroxyoctanoylcarnitine (2)	Lipid	Fatty Acid Metabolism (Acyl Carnitine, Hydroxy)
B0423	3-hydroxypalmitoylcarnitine	Lipid	Fatty Acid Metabolism (Acyl Carnitine, Hydroxy)
B0424	3-hydroxyoleoylcarnitine	Lipid	Fatty Acid Metabolism (Acyl Carnitine, Hydroxy)
B0425	deoxycarnitine	Lipid	Carnitine Metabolism	134	6249-56-5	C01181	HMDB01161
B0426	carnitine	Lipid	Carnitine Metabolism	10917	461-05-2	C00318	HMDB00062
B0427	acetoacetate	Lipid	Ketone Bodies	96	3483-11-02	C00164	HMDB00060
B0428	3-hydroxybutyrate (BHBA)	Lipid	Ketone Bodies	441	625-72-9	C01089	HMDB00357
B0429	palmitoylcholine	Lipid	Fatty Acid Metabolism (Acyl Choline)	151731
B0430	oleoylcholine	Lipid	Fatty Acid Metabolism (Acyl Choline)
B0431	palmitoloelycholine	Lipid	Fatty Acid Metabolism (Acyl Choline)
B0432	dihomo-linolenoyl-choline	Lipid	Fatty Acid Metabolism (Acyl Choline)
B0433	linoleoylcholine*	Lipid	Fatty Acid Metabolism (Acyl Choline)
B0434	stearoylcholine*	Lipid	Fatty Acid Metabolism (Acyl Choline)
B0435	docosahexaenoylcholine	Lipid	Fatty Acid Metabolism (Acyl Choline)
B0436	arachidonoylcholine	Lipid	Fatty Acid Metabolism (Acyl Choline)
B0437	eicosapentaenoylcholine	Lipid	Fatty Acid Metabolism (Acyl Choline)
B0438	alpha-hydroxycaproate	Lipid	Fatty Acid, Monohydroxy	99824	6064-63-7		HMDB01624
B0439	2-hydroxyheptanoate*	Lipid	Fatty Acid, Monohydroxy	2750949
B0440	2-hydroxyoctanoate	Lipid	Fatty Acid, Monohydroxy	94180	617-73-2		HMDB02264
B0441	2-hydroxydecanoate	Lipid	Fatty Acid, Monohydroxy	21488	5393-81-7
B0442	2-hydroxylaurate	Lipid	Fatty Acid, Monohydroxy	97783	2984-55-6
B0443	2-hydroxymyristate	Lipid	Fatty Acid, Monohydroxy	1563	2507-55-3	C13790	HMDB02261
B0444	2-hydroxypalmitate	Lipid	Fatty Acid, Monohydroxy	92836	764-67-0		HMDB31057
B0445	2-hydroxyoleate	Lipid	Fatty Acid, Monohydroxy	9796304	56472-29-8
B0446	2-hydroxystearate	Lipid	Fatty Acid, Monohydroxy	69417	629-22-1	C03045
B0447	2-hydroxyarachidate*	Lipid	Fatty Acid, Monohydroxy	5225199
B0448	2-hydroxynervonate*	Lipid	Fatty Acid, Monohydroxy	5312783
B0449	3-hydroxyhexanoate	Lipid	Fatty Acid, Monohydroxy	151492	10191-24-9
B0450	3-hydroxyoctanoate	Lipid	Fatty Acid, Monohydroxy	26613	88930-08-9		HMDB01954
B0451	3-hydroxydecanoate	Lipid	Fatty Acid, Monohydroxy	26612	5561-87-5		HMDB02203
B0452	3-hydroxysebacate	Lipid	Fatty Acid, Monohydroxy	3017884	73141-46-5		HMDB00350
B0453	3-hydroxylaurate	Lipid	Fatty Acid, Monohydroxy	94216	53941-38-1		HMDB00387
B0454	3-hydroxymyristate	Lipid	Fatty Acid, Monohydroxy	16064	3422-31-9
B0455	3-hydroxystearate	Lipid	Fatty Acid, Monohydroxy	5282907	45261-96-9
B0456	3-hydroxyarachidate*	Lipid	Fatty Acid, Monohydroxy	5282918
B0457	8-hydroxyoctanoate	Lipid	Fatty Acid, Monohydroxy	69820	764-89-6		HMDB61914
B0458	16-hydroxypalmitate	Lipid	Fatty Acid, Monohydroxy	10466	506-13-8	C18218	HMDB06294
B0459	13-HODE + 9-HODE	Lipid	Fatty Acid, Monohydroxy
B0460	12,13-DiHOME	Lipid	Fatty Acid, Dihydroxy	10236635	263399-35-5	C14829	HMDB04705
B0461	9,10-DiHOME	Lipid	Fatty Acid, Dihydroxy	9966640	263399-34-4	C14828	HMDB04704
B0462	9,10-DiHOME sulfate	Lipid	Fatty Acid, Dihydroxy
B0463	2S,3R-dihydroxybutyrate	Lipid	Fatty Acid, Dihydroxy	10964471	5057-93-2		HMDB02453
B0464	2R,3R-dihydroxybutyrate	Lipid	Fatty Acid, Dihydroxy	13120901	759-06-8		HMDB00498
B0465	3,4-dihydroxybutyrate	Lipid	Fatty Acid, Dihydroxy		51267-44-8
B0466	4-hydroxynonenal	Lipid	Fatty Acid, Oxidized	1693	75899-68-2;128946-65-6		HMDB04362
B0467	thromboxane B2	Lipid	Eicosanoid	5283137	54397-85-2	C05963	HMDB03252
B0468	5-HEPE	Lipid	Eicosanoid	6439678	83952-40-3		HMDB05081
B0469	5-HETE	Lipid	Eicosanoid	5280733	73307-52-5	C04805	HMDB11134
B0470	12-HETE	Lipid	Eicosanoid	5312983	71030-37-0;73837-14-6		HMDB06111
B0471	12-HHTrE	Lipid	Eicosanoid	5283141	54397-84-1	C20388	HMDB12535
B0472	oleoyl ethanolamide	Lipid	Endocannabinoid	5283454	11-58-0;111-58-0		HMDB02088
B0473	palmitoyl ethanolamide	Lipid	Endocannabinoid	4671	544-31-0	C16512	HMDB02100
B0474	stearoyl ethanolamide	Lipid	Endocannabinoid	27902	111-57-9		HMDB13078
B0475	N-oleoyltaurine	Lipid	Endocannabinoid	6437033	52514-04-2
B0476	N-stearoyltaurine	Lipid	Endocannabinoid	168274	63155-80-6
B0477	N-palmitoyltaurine	Lipid	Endocannabinoid		83982-06-3
B0478	N-linoleoyltaurine*	Lipid	Endocannabinoid
B0479	hexanoyltaurine	Lipid	Endocannabinoid	2245940
B0480	N-oleoylserine	Lipid	Endocannabinoid
B0481	N-stearoylserine*	Lipid	Endocannabinoid
B0482	myo-inositol	Lipid	Inositol Metabolism	892	87-89-8	C00137	HMDB00211
B0483	chiro-inositol	Lipid	Inositol Metabolism		643-12-9	C19891	HMDB34220
B0484	choline	Lipid	Phospholipid Metabolism	305	67-48-1	C00114	HMDB00097
B0485	phosphocholine	Lipid	Phospholipid Metabolism	1014	72556-74-2	C00588	HMDB01565
B0486	glycerophosphorylcholine (GPC)	Lipid	Phospholipid Metabolism	71920	28319-77-9	C00670	HMDB00086
B0487	phosphoethanolamine (PE)	Lipid	Phospholipid Metabolism	1015	1071-23-4	C00346	HMDB00224
B0488	glycerophosphoethanolamine	Lipid	Phospholipid Metabolism	123874	33049-08-0	C01233	HMDB00114
B0489	glycerophosphoserine*	Lipid	Phospholipid Metabolism	3081457
B0490	glycerophosphoinositol*	Lipid	Phospholipid Metabolism	167572	16824-65-0
B0491	trimethylamine N-oxide	Lipid	Phospholipid Metabolism	1145	1184-78-7	C01104	HMDB00925
B0492	1-myristoyl-2-palmitoyl-GPC (14:0/16:0)	Lipid	Phosphatidylcholine (PC)	129657	69525-80-0		HMDB07869
B0493	1-myristoyl-2-arachidonoyl-GPC (14:0/20:4)*	Lipid	Phosphatidylcholine (PC)				HMDB07883
B0494	1,2-dipalmitoyl-GPC (16:0/16:0)	Lipid	Phosphatidylcholine (PC)	452110	63-89-8		HMDB00564
B0495	1-palmitoyl-2-palmitoleoyl-GPC (16:0/16:1)*	Lipid	Phosphatidylcholine (PC)
B0496	1-palmitoyl-2-stearoyl-GPC (16:0/18:0)	Lipid	Phosphatidylcholine (PC)		59403-51-9		HMDB07970
B0497	1-palmitoyl-2-oleoyl-GPC (16:0/18:1)	Lipid	Phosphatidylcholine (PC)	6436017	26853-31-6;26853-31-6		HMDB07972
B0498	1-palmitoyl-2-linoleoyl-GPC (16:0/18:2)	Lipid	Phosphatidylcholine (PC)	5287971	40811-94-7		HMDB07973
B0499	1-palmitoyl-2-arachidonoyl-GPC (16:0/20:4n6)	Lipid	Phosphatidylcholine (PC)	10747814	35418-58-7		HMDB07982
B0500	1-palmitoyl-2-docosahexaenoyl-GPC (16:0/22:6)	Lipid	Phosphatidylcholine (PC)	6441886	59403-54-2		HMDB07991
B0501	1-palmitoleoyl-2-linoleoyl-GPC (16:1/18:2)*	Lipid	Phosphatidylcholine (PC)				HMDB08006
B0502	1-palmitoleoyl-2-linolenoyl-GPC (16:1/18:3)*	Lipid	Phosphatidylcholine (PC)				HMDB08008
B0503	1-stearoyl-2-oleoyl-GPC (18:0/18:1)	Lipid	Phosphatidylcholine (PC)		56421-10-4		HMDB08038
B0504	1-stearoyl-2-linoleoyl-GPC (18:0/18:2)*	Lipid	Phosphatidylcholine (PC)
B0505	1-stearoyl-2-arachidonoyl-GPC (18:0/20:4)	Lipid	Phosphatidylcholine (PC)	16219824	35418-59-8		HMDB08048
B0506	1-stearoyl-2-docosahexaenoyl-GPC (18:0/22:6)	Lipid	Phosphatidylcholine (PC)		59403-52-0
B0507	1-oleoyl-2-docosahexaenoyl-GPC (18:1/22:6)*	Lipid	Phosphatidylcholine (PC)				HMDB08123
B0508	1,2-dilinoleoyl-GPC (18:2/18:2)	Lipid	Phosphatidylcholine (PC)	5288075	998-06-1		HMDB08138
B0509	1-linoleoyl-2-linolenoyl-GPC (18:2/18:3)*	Lipid	Phosphatidylcholine (PC)				HMDB08141
B0510	1-linoleoyl-2-arachidonoyl-GPC (18:2/20:4n6)*	Lipid	Phosphatidylcholine (PC)				HMDB08147
B0511	1,2-dilinolenoyl-GPC (18:3/18:3)*	Lipid	Phosphatidylcholine (PC)				HMDB08206
B0512	1-palmitoyl-2-stearoyl-GPE (16:0/18:0)*	Lipid	Phosphatidylethanolamine (PE)	5326793			HMDB08925
B0513	1-palmitoyl-2-oleoyl-GPE (16:0/18:1)	Lipid	Phosphatidylethanolamine (PE)	5283496	26662-94-2		HMDB05320
B0514	1-palmitoyl-2-linoleoyl-GPE (16:0/18:2)	Lipid	Phosphatidylethanolamine (PE)	9546747			HMDB05322
B0515	1-palmitoyl-2-arachidonoyl-GPE (16:0/20:4)*	Lipid	Phosphatidylethanolamine (PE)	9546800			HMDB05323
B0516	1-palmitoyl-2-docosahexaenoyl-GPE (16:0/22:6)*	Lipid	Phosphatidylethanolamine (PE)	9546799			HMDB05324
B0517	1-stearoyl-2-oleoyl-GPE (18:0/18:1)	Lipid	Phosphatidylethanolamine (PE)				HMDB08993
B0518	1-stearoyl-2-linoleoyl-GPE (18:0/18:2)*	Lipid	Phosphatidylethanolamine (PE)	9546749			HMDB08994
B0519	1-stearoyl-2-arachidonoyl-GPE (18:0/20:4)	Lipid	Phosphatidylethanolamine (PE)	5289133			HMDB09003
B0520	1-stearoyl-2-docosahexaenoyl-GPE (18:0/22:6)*	Lipid	Phosphatidylethanolamine (PE)	9546798			HMDB05334
B0521	1,2-dipalmitoyl-GPI (16:0/16:0)*	Lipid	Phosphatidylinositol (PI)				HMDB09778
B0522	1-palmitoyl-2-oleoyl-GPI (16:0/18:1)*	Lipid	Phosphatidylinositol (PI)				HMDB09783
B0523	1-palmitoyl-2-linoleoyl-GPI (16:0/18:2)	Lipid	Phosphatidylinositol (PI)				HMDB09784
B0524	1-palmitoyl-2-arachidonoyl-GPI (16:0/20:4)*	Lipid	Phosphatidylinositol (PI)				HMDB09789
B0525	1-stearoyl-2-oleoyl-GPI (18:0/18:1)*	Lipid	Phosphatidylinositol (PI)
B0526	1-stearoyl-2-linoleoyl-GPI (18:0/18:2)	Lipid	Phosphatidylinositol (PI)				HMDB09809
B0527	1-stearoyl-2-arachidonoyl-GPI (18:0/20:4)	Lipid	Phosphatidylinositol (PI)		383907-33-3		HMDB09815
B0528	1-oleoyl-2-arachidonoyl-GPI (18:1/20:4)*	Lipid	Phosphatidylinositol (PI)
B0529	1-linoleoyl-GPA (18:2)*	Lipid	Lysophospholipid				HMDB07856
B0530	1-arachidonoyl-GPA (20:4)	Lipid	Lysophospholipid		799268-65-8
B0531	1-palmitoyl-GPC (16:0)	Lipid	Lysophospholipid	86554	17364-16-8		HMDB10382
B0532	2-palmitoyl-GPC* (16:0)*	Lipid	Lysophospholipid	15061532			HMDB61702
B0533	1-palmitoleoyl-GPC* (16:1)*	Lipid	Lysophospholipid	24779461			HMDB10383
B0534	2-palmitoleoyl-GPC* (16:1)*	Lipid	Lysophospholipid				HMDB10383
B0535	1-stearoyl-GPC (18:0)	Lipid	Lysophospholipid	497299	19420-57-6		HMDB10384
B0536	1-oleoyl-GPC (18:1)	Lipid	Lysophospholipid	16081932	19420-56-5		HMDB02815
B0537	1-linoleoyl-GPC (18:2)	Lipid	Lysophospholipid	11988421		C04100	HMDB10386
B0538	1-linolenoyl-GPC (18:3)*	Lipid	Lysophospholipid				HMDB10388
B0539	1-arachidonoyl-GPC* (20:4)*	Lipid	Lysophospholipid			C05208	HMDB10395
B0540	1-lignoceroyl-GPC (24:0)	Lipid	Lysophospholipid		325171-59-3		HMDB10405
B0541	1-cerotoyl-GPC (26:0)*	Lipid	Lysophospholipid				HMDB29205
B0542	1-palmitoyl-GPE (16:0)	Lipid	Lysophospholipid	9547069	53862-35-4		HMDB11503
B0543	1-stearoyl-GPE (18:0)	Lipid	Lysophospholipid	9547068	69747-55-3		HMDB11130
B0544	2-stearoyl-GPE (18:0)*	Lipid	Lysophospholipid				HMDB11129
B0545	1-oleoyl-GPE (18:1)	Lipid	Lysophospholipid	9547071	89576-29-4		HMDB11506
B0546	1-linoleoyl-GPE (18:2)*	Lipid	Lysophospholipid	52925130			HMDB11507
B0547	1-arachidonoyl-GPE (20:4n6)*	Lipid	Lysophospholipid	42607465			HMDB11517
B0548	1-stearoyl-GPS (18:0)*	Lipid	Lysophospholipid	9547101
B0549	1-linoleoyl-GPS (18:2)*	Lipid	Lysophospholipid
B0550	1-palmitoyl-GPG (16:0)*	Lipid	Lysophospholipid	3300276
B0551	1-stearoyl-GPG (18:0)	Lipid	Lysophospholipid
B0552	1-oleoyl-GPG (18:1)*	Lipid	Lysophospholipid
B0553	1-linoleoyl-GPG (18:2)*	Lipid	Lysophospholipid
B0554	1-palmitoyl-GPI* (16:0)	Lipid	Lysophospholipid				HMDB61695
B0555	1-stearoyl-GPI (18:0)	Lipid	Lysophospholipid		796963-93-4		HMDB61696
B0556	1-oleoyl-GPI (18:1)	Lipid	Lysophospholipid
B0557	1-linoleoyl-GPI* (18:2)*	Lipid	Lysophospholipid
B0558	1-arachidonoyl-GPI* (20:4)*	Lipid	Lysophospholipid				HMDB61690
B0559	1-(1-enyl-palmitoyl)-2-oleoyl-GPE (P-16:0/18:1)*	Lipid	Plasmalogen				HMDB11342
B0560	1-(1-enyl-palmitoyl)-2-linoleoyl-GPE (P-16:0/18:2)*	Lipid	Plasmalogen				HMDB11343
B0561	1-(1-enyl-palmitoyl)-2-palmitoyl-GPC (P-16:0/16:0)*	Lipid	Plasmalogen	11146967			HMDB11206
B0562	1-(1-enyl-palmitoyl)-2-palmitoleoyl-GPC (P-16:0/16:1)*	Lipid	Plasmalogen				HMDB11207
B0563	1-(1-enyl-palmitoyl)-2-arachidonoyl-GPE (P-16:0/20:4)*	Lipid	Plasmalogen				HMDB11352
B0564	1-(1-enyl-palmitoyl)-2-oleoyl-GPC (P-16:0/18:1)*	Lipid	Plasmalogen
B0565	1-(1-enyl-stearoyl)-2-oleoyl-GPE (P-18:0/18:1)	Lipid	Plasmalogen		144371-68-6		HMDB11375
B0566	1-(1-enyl-stearoyl)-2-linoleoyl-GPE (P-18:0/18:2)*	Lipid	Plasmalogen				HMDB11376
B0567	1-(1-enyl-palmitoyl)-2-arachidonoyl-GPC (P-16:0/20:4)*	Lipid	Plasmalogen				HMDB11220
B0568	1-(1-enyl-palmitoyl)-2-linoleoyl-GPC (P-16:0/18:2)*	Lipid	Plasmalogen				HMDB11211
B0569	1-(1-enyl-stearoyl)-2-arachidonoyl-GPE (P-18:0/20:4)*	Lipid	Plasmalogen	9547058			HMDB05779
B0570	1-(1-enyl-palmitoyl)-GPC (P-16:0)*	Lipid	Lysoplasmalogen	10917802			HMDB10407
B0571	1-(1-enyl-palmitoyl)-GPE (P-16:0)*	Lipid	Lysoplasmalogen
B0572	1-(1-enyl-oleoyl)-GPE (P-18:1)*	Lipid	Lysoplasmalogen
B0573	1-(1-enyl-stearoyl)-GPE (P-18:0)*	Lipid	Lysoplasmalogen
B0574	glycerol	Lipid	Glycerolipid Metabolism	753	56-81-5	C00116	HMDB00131
B0575	glycerol 3-phosphate	Lipid	Glycerolipid Metabolism	754	29849-82-9	C00093	HMDB00126
B0576	1-myristoylglycerol (14:0)	Lipid	Monoacylglycerol	79050	75685-84-6	C01885	HMDB11561
B0577	1-pentadecanoylglycerol (15:0)	Lipid	Monoacylglycerol	190750	104140-07-0
B0578	1-palmitoylglycerol (16:0)	Lipid	Monoacylglycerol	14900	542-44-9		HMDB31074
B0579	1-palmitoleoylglycerol (16:1)*	Lipid	Monoacylglycerol
B0580	1-oleoylglycerol (18:1)	Lipid	Monoacylglycerol	5283468	111-03-5		HMDB11567
B0581	1-linoleoylglycerol (18:2)	Lipid	Monoacylglycerol	5283469	2277-28-3
B0582	1-linolenoylglycerol (18:3)	Lipid	Monoacylglycerol	53480978	124151-74-2		HMDB11569
B0583	1-arachidonylglycerol (20:4)	Lipid	Monoacylglycerol	5282281	35474-99-8	C13857	HMDB11549
B0584	1-eicosapentaenoylglycerol (20:5)*	Lipid	Monoacylglycerol				HMDB11580
B0585	1-docosahexaenoylglycerol (22:6)	Lipid	Monoacylglycerol				HMDB11587
B0586	2-palmitoylglycerol (16:0)	Lipid	Monoacylglycerol	123409	23470-00-0		HMDB11533
B0587	2-linoleoylglycerol (18:2)	Lipid	Monoacylglycerol	5365676	3443-82-1		HMDB11538
B0588	2-arachidonoylglycerol (20:4)	Lipid	Monoacylglycerol	5282280	53847-30-6	C13856	HMDB04666
B0589	2-docosahexaenoylglycerol (22:6)*	Lipid	Monoacylglycerol				HMDB11557
B0590	1-heptadecenoylglycerol (17:1)*	Lipid	Monoacylglycerol
B0591	1-dihomo-linoleoylglycerol (20:2)	Lipid	Monoacylglycerol
B0592	diacylglycerol (16:1/18:2 [2], 16:0/18:3 [1])*	Lipid	Diacylglycerol
B0593	palmitoyl-linoleoyl-glycerol (16:0/18:2) [2]*	Lipid	Diacylglycerol
B0594	palmitoyl-arachidonoyl-glycerol (16:0/20:4) [1]*	Lipid	Diacylglycerol
B0595	palmitoyl-arachidonoyl-glycerol (16:0/20:4) [2]*	Lipid	Diacylglycerol
B0596	oleoyl-linoleoyl-glycerol (18:1/18:2) [1]	Lipid	Diacylglycerol		106292-55-1		HMDB07219
B0597	oleoyl-linoleoyl-glycerol (18:1/18:2) [2]	Lipid	Diacylglycerol		104346-53-4		HMDB07219
B0598	linoleoyl-linoleoyl-glycerol (18:2/18:2) [1]*	Lipid	Diacylglycerol
B0599	stearoyl-arachidonoyl-glycerol (18:0/20:4) [1]*	Lipid	Diacylglycerol
B0600	stearoyl-arachidonoyl-glycerol (18:0/20:4) [2]*	Lipid	Diacylglycerol
B0601	oleoyl-arachidonoyl-glycerol (18:1/20:4) [1]*	Lipid	Diacylglycerol
B0602	oleoyl-arachidonoyl-glycerol (18:1/20:4) [2]*	Lipid	Diacylglycerol
B0603	linoleoyl-arachidonoyl-glycerol (18:2/20:4) [1]*	Lipid	Diacylglycerol
B0604	linoleoyl-arachidonoyl-glycerol (18:2/20:4) [2]*	Lipid	Diacylglycerol
B0605	linoleoyl-docosahexaenoyl-glycerol (18:2/22:6) [2]*	Lipid	Diacylglycerol
B0606	N-palmitoyl-sphinganine (d18:0/16:0)	Lipid	Dihydroceramides	5283572	5966-29-0		HMDB11760
B0607	N-stearoyl-sphinganine (d18:0/18:0)*	Lipid	Dihydroceramides	5283573	2304-80-5
B0608	N-palmitoyl-sphingosine (d18:1/16:0)	Lipid	Ceramides	5283564	24696-26-2		HMDB04949
B0609	N-stearoyl-sphingosine (d18:1/18:0)*	Lipid	Ceramides	5283565	104404-17-3		HMDB04950
B0610	ceramide (d18:1/17:0, d17:1/18:0)*	Lipid	Ceramides
B0611	glycosyl-N-palmitoyl-sphingosine (d18:1/16:0)	Lipid	Hexosylceramides (HCER)
B0612	glycosyl-N-stearoyl-sphingosine (d18:1/18:0)	Lipid	Hexosylceramides (HCER)
B0613	glycosyl ceramide (d18:1/20:0, d16:1/22:0)*	Lipid	Hexosylceramides (HCER)
B0614	glycosyl ceramide (d18:2/24:1, d18:1/24:2)*	Lipid	Hexosylceramides (HCER)
B0615	lactosyl-N-palmitoyl-sphingosine (d18:1/16:0)	Lipid	Lactosylceramides (LCER)		4201-62-1
B0616	lactosyl-N-stearoyl-sphingosine (d18:1/18:0)*	Lipid	Lactosylceramides (LCER)	10260120			HMDB11591
B0617	lactosyl-N-nervonoyl-sphingosine (d18:1/24:1)*	Lipid	Lactosylceramides (LCER)
B0618	myristoyl dihydrosphingomyelin (d18:0/14:0)*	Lipid	Dihydrosphingomyelins				HMDB12085
B0619	palmitoyl dihydrosphingomyelin (d18:0/16:0)*	Lipid	Dihydrosphingomyelins	9939965
B0620	behenoyl dihydrosphingomyelin (d18:0/22:0)*	Lipid	Dihydrosphingomyelins				HMDB12091
B0621	sphingomyelin (d18:0/18:0, d19:0/17:0)*	Lipid	Dihydrosphingomyelins				HMDB12087
B0622	sphingomyelin (d18:0/20:0, d16:0/22:0)*	Lipid	Dihydrosphingomyelins
B0623	palmitoyl sphingomyelin (d18:1/16:0)	Lipid	Sphingomyelins	9939941	6254-89-3
B0624	hydroxypalmitoyl sphingomyelin (d18:1/16:0(OH))	Lipid	Sphingomyelins
B0625	stearoyl sphingomyelin (d18:1/18:0)	Lipid	Sphingomyelins	6453725	85187-10-6;85187-10-6	C00550	HMDB01348
B0626	behenoyl sphingomyelin (d18:1/22:0)*	Lipid	Sphingomyelins				HMDB12103
B0627	tricosanoyl sphingomyelin (d18:1/23:0)*	Lipid	Sphingomyelins				HMDB12105
B0628	lignoceroyl sphingomyelin (d18:1/24:0)	Lipid	Sphingomyelins		60037-60-7
B0629	sphingomyelin (d18:2/18:1)*	Lipid	Sphingomyelins
B0630	sphingomyelin (d18:2/23:1)*	Lipid	Sphingomyelins
B0631	sphingomyelin (d18:2/24:2)*	Lipid	Sphingomyelins
B0632	sphingomyelin (d17:1/14:0, d16:1/15:0)*	Lipid	Sphingomyelins
B0633	sphingomyelin (d18:1/14:0, d16:1/16:0)*	Lipid	Sphingomyelins	11433862			HMDB12097
B0634	sphingomyelin (d18:2/14:0, d18:1/14:1)*	Lipid	Sphingomyelins
B0635	sphingomyelin (d17:1/16:0, d18:1/15:0, d16:1/17:0)*	Lipid	Sphingomyelins		121999-58-4
B0636	sphingomyelin (d17:2/16:0, d18:2/15:0)*	Lipid	Sphingomyelins
B0637	sphingomyelin (d18:2/16:0, d18:1/16:1)*	Lipid	Sphingomyelins
B0638	sphingomyelin (d18:1/17:0, d17:1/18:0, d19:1/16:0)	Lipid	Sphingomyelins		121999-64-2
B0639	sphingomyelin (d18:1/18:1, d18:2/18:0)	Lipid	Sphingomyelins	6443882	108392-10-5		HMDB12101
B0640	sphingomyelin (d18:1/19:0, d19:1/18:0)*	Lipid	Sphingomyelins
B0641	sphingomyelin (d18:1/20:0, d16:1/22:0)*	Lipid	Sphingomyelins				HMDB12102
B0642	sphingomyelin (d18:1/20:1, d18:2/20:0)*	Lipid	Sphingomyelins		222403-67-0
B0643	sphingomyelin (d18:1/20:2, d18:2/20:1, d16:1/22:2)*	Lipid	Sphingomyelins
B0644	sphingomyelin (d18:1/21:0, d17:1/22:0, d16:1/23:0)*	Lipid	Sphingomyelins
B0645	sphingomyelin (d18:2/21:0, d16:2/23:0)*	Lipid	Sphingomyelins
B0646	sphingomyelin (d18:1/22:1, d18:2/22:0, d16:1/24:1)*	Lipid	Sphingomyelins				HMDB12104
B0647	sphingomyelin (d18:1/22:2, d18:2/22:1, d16:1/24:2)*	Lipid	Sphingomyelins
B0648	sphingomyelin (d18:2/23:0, d18:1/23:1, d17:1/24:1)*	Lipid	Sphingomyelins
B0649	sphingomyelin (d18:1/24:1, d18:2/24:0)*	Lipid	Sphingomyelins		94359-13-4		HMDB12107
B0650	sphingomyelin (d18:2/24:1, d18:1/24:2)*	Lipid	Sphingomyelins
B0651	sphingomyelin (d18:1/25:0, d19:0/24:1, d20:1/23:0, d19:1/24:0)*	Lipid	Sphingomyelins
B0652	palmitoyl-sphingosine-phosphoethanolamine (d18:1/16:0)	Lipid	Ceramide PEs
B0653	sphingosine	Lipid	Sphingosines	5353955	123-78-4	C00319	HMDB00252
B0654	sphingosine 1-phosphate	Lipid	Sphingosines	5283560	26993-30-6	C06124	HMDB00277
B0655	3-hydroxy-3-methylglutarate	Lipid	Mevalonate Metabolism	1662	503-49-1	C03761	HMDB00355
B0656	cholesterol	Lipid	Sterol	11025495	57-88-5	C00187	HMDB00067
B0657	cholesterol sulfate	Lipid	Sterol	65076	2864-50-8	C18043	HMDB00653
B0658	7-HOCA	Lipid	Sterol	3081085	115538-85-7	C17337	HMDB12458
B0659	campesterol	Lipid	Sterol	173183	474-62-4	C01789	HMDB02869
B0660	corticosterone	Lipid	Corticosteroids	5753	50-22-6	C02140	HMDB01547
B0661	cortisol	Lipid	Corticosteroids	5754	50-23-7	C00735	HMDB00063
B0662	cortisone	Lipid	Corticosteroids	222786	53-06-5	C00762	HMDB02802
B0663	cholate	Lipid	Primary Bile Acid Metabolism	221493	81-25-4	C00695	HMDB00619
B0664	taurocholate	Lipid	Primary Bile Acid Metabolism	6675	145-42-6	C05122	HMDB00036
B0665	chenodeoxycholate	Lipid	Primary Bile Acid Metabolism	10133	474-24-9;474-25-9	C02528	HMDB00518
B0666	glycochenodeoxycholate	Lipid	Primary Bile Acid Metabolism	12544	16564-43-5	C05466	HMDB00637
B0667	taurochenodeoxycholate	Lipid	Primary Bile Acid Metabolism	387316	6009-98-9	C05465	HMDB00951
B0668	beta-muricholate	Lipid	Primary Bile Acid Metabolism	5283853	2393-59-1	C17726	HMDB00415
B0669	alpha-muricholate	Lipid	Primary Bile Acid Metabolism	3083761	2393-58-0	C17647	HMDB00506
B0670	tauro-alpha-muricholate	Lipid	Primary Bile Acid Metabolism
B0671	tauro-beta-muricholate	Lipid	Primary Bile Acid Metabolism	168408	25696-60-0		HMDB00932
B0672	deoxycholate	Lipid	Secondary Bile Acid Metabolism	222528	83-44-3	C04483	HMDB00626
B0673	taurodeoxycholate	Lipid	Secondary Bile Acid Metabolism	2733768	207737-97-1	C05463	HMDB00896
B0674	taurolithocholate	Lipid	Secondary Bile Acid Metabolism	10595	516-90-5	C02592	HMDB00722
B0675	ursodeoxycholate	Lipid	Secondary Bile Acid Metabolism	31401	128-13-2	C07880	HMDB00946
B0676	tauroursodeoxycholate	Lipid	Secondary Bile Acid Metabolism	9848818	14605-22-2		HMDB00874
B0677	taurohyodeoxycholic acid	Lipid	Secondary Bile Acid Metabolism	119046	38411-85-7
B0678	3-dehydrocholate	Lipid	Secondary Bile Acid Metabolism	159655	2304-89-4		HMDB00502
B0679	12-dehydrocholate	Lipid	Secondary Bile Acid Metabolism	94235	2458-08-4;2458-08-4		HMDB00400
B0680	7-ketodeoxycholate	Lipid	Secondary Bile Acid Metabolism	188292	911-40-0		HMDB00391
B0681	ursocholate	Lipid	Secondary Bile Acid Metabolism		2955-27-3
B0682	inosine 5'-monophosphate (IMP)	Nucleotide	Purine Metabolism, (Hypo)Xanthine/Inosine containing	8582	4691-65-0	C00130	HMDB00175
B0683	inosine	Nucleotide	Purine Metabolism, (Hypo)Xanthine/Inosine containing	6021	58-63-9	C00294	HMDB00195
B0684	hypoxanthine	Nucleotide	Purine Metabolism, (Hypo)Xanthine/Inosine containing	790	68-94-0	C00262	HMDB00157
B0685	xanthine	Nucleotide	Purine Metabolism, (Hypo)Xanthine/Inosine containing	1188	69-89-6	C00385	HMDB00292
B0686	N1-methylinosine	Nucleotide	Purine Metabolism, (Hypo)Xanthine/Inosine containing	65095	20245-33-4		HMDB02721
B0687	urate	Nucleotide	Purine Metabolism, (Hypo)Xanthine/Inosine containing	1175	69-93-2;120K5305	C00366	HMDB00289
B0688	allantoin	Nucleotide	Purine Metabolism, (Hypo)Xanthine/Inosine containing	204	97-59-6	C02350	HMDB00462
B0689	allantoic acid	Nucleotide	Purine Metabolism, (Hypo)Xanthine/Inosine containing	203	99-16-1	C00499	HMDB01209
B0690	1-methylhypoxanthine	Nucleotide	Purine Metabolism, (Hypo)Xanthine/Inosine containing	70765	1125-39-9		HMDB13141
B0691	AMP	Nucleotide	Purine Metabolism, Adenine containing	6083	149022-20-8	C00020	HMDB00045
B0692	adenosine	Nucleotide	Purine Metabolism, Adenine containing	60961	58-61-7	C00212	HMDB00050
B0693	adenine	Nucleotide	Purine Metabolism, Adenine containing	190	73-24-5	C00147	HMDB00034
B0694	1-methyladenosine	Nucleotide	Purine Metabolism, Adenine containing	27476	15763-06-1	C02494	HMDB03331
B0695	N6-carbamoylthreonyladenosine	Nucleotide	Purine Metabolism, Adenine containing	161466	24719-82-2		HMDB41623
B0696	5'- GMP	Nucleotide	Purine Metabolism, Guanine containing	6804	5550-12-09	C00144	HMDB01397
B0697	guanosine	Nucleotide	Purine Metabolism, Guanine containing	6802	118-00-3	C00387	HMDB00133
B0698	guanine	Nucleotide	Purine Metabolism, Guanine containing	764	73-40-5	C00242	HMDB00132
B0699	7-methylguanine	Nucleotide	Purine Metabolism, Guanine containing	11361	578-76-7	C02242	HMDB00897
B0700	N2,N2-dimethylguanosine	Nucleotide	Purine Metabolism, Guanine containing	92919	2140-67-2		HMDB04824
B0701	dihydroorotate	Nucleotide	Pyrimidine Metabolism, Orotate containing	648	155-54-4	C00337	HMDB03349
B0702	orotate	Nucleotide	Pyrimidine Metabolism, Orotate containing	967	50887-69-9	C00295	HMDB00226
B0703	orotidine	Nucleotide	Pyrimidine Metabolism, Orotate containing	92751	314-50-1		HMDB00788
B0704	UMP	Nucleotide	Pyrimidine Metabolism, Uracil containing	6030	3387-36-8	C00105	HMDB00288
B0705	uridine	Nucleotide	Pyrimidine Metabolism, Uracil containing	6029	58-96-8	C00299	HMDB00296
B0706	uracil	Nucleotide	Pyrimidine Metabolism, Uracil containing	1174	66-22-8	C00106	HMDB00300
B0707	pseudouridine	Nucleotide	Pyrimidine Metabolism, Uracil containing	15047	1445-07-4	C02067	HMDB00767
B0708	5,6-dihydrouridine	Nucleotide	Pyrimidine Metabolism, Uracil containing	94312	5627-05-04
B0709	2'-deoxyuridine	Nucleotide	Pyrimidine Metabolism, Uracil containing	13712	951-78-0	C00526	HMDB00012
B0710	3-ureidoisobutyrate	Nucleotide	Pyrimidine Metabolism, Uracil containing	160663	2905-86-4	C05100	HMDB02031
B0711	3-ureidopropionate	Nucleotide	Pyrimidine Metabolism, Uracil containing	111	462-88-4	C02642	HMDB00026
B0712	beta-alanine	Nucleotide	Pyrimidine Metabolism, Uracil containing	239	56-41-7;107-95-9	C00099	HMDB00056
B0713	N-acetyl-beta-alanine	Nucleotide	Pyrimidine Metabolism, Uracil containing	76406	3025-95-4	C01073
B0714	3-(3-amino-3-carboxypropyl)uridine*	Nucleotide	Pyrimidine Metabolism, Uracil containing	171198	52745-94-5
B0715	CMP	Nucleotide	Pyrimidine Metabolism, Cytidine containing	6131	63-37-6	C00055	HMDB00095
B0716	cytidine	Nucleotide	Pyrimidine Metabolism, Cytidine containing	6175	65-46-3	C00475	HMDB00089
B0717	cytosine	Nucleotide	Pyrimidine Metabolism, Cytidine containing	597	71-30-7	C00380	HMDB00630
B0718	5-methylcytidine	Nucleotide	Pyrimidine Metabolism, Cytidine containing	92918	2140-61-6		HMDB00982
B0719	N4-acetylcytidine	Nucleotide	Pyrimidine Metabolism, Cytidine containing	107461	3768-18-1		HMDB05923
B0720	5-methylcytosine	Nucleotide	Pyrimidine Metabolism, Cytidine containing	65040	58366-64-6	C02376	HMDB02894
B0721	2'-deoxycytidine	Nucleotide	Pyrimidine Metabolism, Cytidine containing	13711	951-77-9	C00881	HMDB00014
B0722	2'-O-methylcytidine	Nucleotide	Pyrimidine Metabolism, Cytidine containing	150971	2140-72-9
B0723	5-methyl-2'-deoxycytidine	Nucleotide	Pyrimidine Metabolism, Cytidine containing	440055	838-07-3	C03592	HMDB02224
B0724	5-hydroxymethylcytidine	Nucleotide	Pyrimidine Metabolism, Cytidine containing		19235-17-7
B0725	5-hydroxymethyl-2'-deoxycytidine	Nucleotide	Pyrimidine Metabolism, Cytidine containing	169016	7226-77-9
B0726	3-aminoisobutyrate	Nucleotide	Pyrimidine Metabolism, Thymine containing	64956	10569-72-9;214139-20-5	C05145	HMDB03911
B0727	methylphosphate	Nucleotide	Purine and Pyrimidine Metabolism	13130	7023-27-0		HMDB61711
B0728	quinolinate	Cofactors and Vitamins	Nicotinate and Nicotinamide Metabolism	1066	89-00-9	C03722	HMDB00232
B0729	nicotinate ribonucleoside	Cofactors and Vitamins	Nicotinate and Nicotinamide Metabolism	161234	2625-49-2	C05841	HMDB06809
B0730	nicotinamide	Cofactors and Vitamins	Nicotinate and Nicotinamide Metabolism	936	98-92-0	C00153	HMDB01406
B0731	nicotinamide riboside	Cofactors and Vitamins	Nicotinate and Nicotinamide Metabolism	439924	1341-23-7	C03150	HMDB00855
B0732	nicotinamide N-oxide	Cofactors and Vitamins	Nicotinate and Nicotinamide Metabolism	72661	1986-81-8		HMDB02730
B0733	1-methylnicotinamide	Cofactors and Vitamins	Nicotinate and Nicotinamide Metabolism	457	1005-24-9	C02918	HMDB00699
B0734	trigonelline (N'-methylnicotinate)	Cofactors and Vitamins	Nicotinate and Nicotinamide Metabolism	5570	535-83-1	C01004	HMDB00875
B0735	N1-Methyl-2-pyridone-5-carboxamide	Cofactors and Vitamins	Nicotinate and Nicotinamide Metabolism	69698	701-44-0	C05842	HMDB04193
B0736	riboflavin (Vitamin B2)	Cofactors and Vitamins	Riboflavin Metabolism	493570	83-88-5	C00255	HMDB00244
B0737	FAD	Cofactors and Vitamins	Riboflavin Metabolism	643975	146-14-5;84366-81-4	C00016	HMDB01248
B0738	pantoate	Cofactors and Vitamins	Pantothenate and CoA Metabolism	439251	470-29-1	C00522
B0739	pantothenate (Vitamin B5)	Cofactors and Vitamins	Pantothenate and CoA Metabolism	6613	137-08-6	C00864	HMDB00210
B0740	ascorbate (Vitamin C)	Cofactors and Vitamins	Ascorbate and Aldarate Metabolism	54670067	134-03-2	C00072	HMDB00044
B0741	ascorbic acid 2-sulfate	Cofactors and Vitamins	Ascorbate and Aldarate Metabolism	86484
B0742	ascorbic acid 3-sulfate*	Cofactors and Vitamins	Ascorbate and Aldarate Metabolism	11425365
B0743	2-O-methylascorbic acid	Cofactors and Vitamins	Ascorbate and Aldarate Metabolism	99779	17860-87-6
B0744	threonate	Cofactors and Vitamins	Ascorbate and Aldarate Metabolism	151152	70753-61-6	C01620	HMDB00943
B0745	oxalate (ethanedioate)	Cofactors and Vitamins	Ascorbate and Aldarate Metabolism	971	144-62-7	C00209	HMDB02329
B0746	gulonate*	Cofactors and Vitamins	Ascorbate and Aldarate Metabolism	152304	20246-53-1	C00257	HMDB03290
B0747	alpha-tocopherol	Cofactors and Vitamins	Tocopherol Metabolism	14985	59-02-9;10191-41-0	C02477	HMDB01893
B0748	alpha-tocopherol acetate	Cofactors and Vitamins	Tocopherol Metabolism	2117	7695-31-2	C13202	HMDB34227
B0749	alpha-CEHC glucuronide*	Cofactors and Vitamins	Tocopherol Metabolism	134819285	477200-36-5
B0750	alpha-CEHC sulfate	Cofactors and Vitamins	Tocopherol Metabolism
B0751	alpha-CEHC	Cofactors and Vitamins	Tocopherol Metabolism	9943542	4072-32-6		HMDB01518
B0752	delta-CEHC sulfate	Cofactors and Vitamins	Tocopherol Metabolism
B0753	gamma-CEHC sulfate	Cofactors and Vitamins	Tocopherol Metabolism
B0754	gamma-tocopherol/beta-tocopherol	Cofactors and Vitamins	Tocopherol Metabolism
B0755	biopterin	Cofactors and Vitamins	Tetrahydrobiopterin Metabolism	445040	22150-76-1	C06313	HMDB00468
B0756	pterin	Cofactors and Vitamins	Pterin Metabolism	73000	22363-60-4	C00715	HMDB00802
B0757	heme	Cofactors and Vitamins	Hemoglobin and Porphyrin Metabolism		14875-96-8
B0758	bilirubin	Cofactors and Vitamins	Hemoglobin and Porphyrin Metabolism	5280352	635-65-4	C00486	HMDB00054
B0759	bilirubin (E,E)*	Cofactors and Vitamins	Hemoglobin and Porphyrin Metabolism	5315454
B0760	biliverdin	Cofactors and Vitamins	Hemoglobin and Porphyrin Metabolism	5353439	55482-27-4;55482-27-4	C00500	HMDB01008
B0761	retinol (Vitamin A)	Cofactors and Vitamins	Vitamin A Metabolism	445354	68-26-8	C00473	HMDB00305
B0762	carotene diol (1)	Cofactors and Vitamins	Vitamin A Metabolism
B0763	retinal	Cofactors and Vitamins	Vitamin A Metabolism	638015		C00376	HMDB01358
B0764	pyridoxal	Cofactors and Vitamins	Vitamin B6 Metabolism	1050	65-22-5	C00250	HMDB01545
B0765	pyridoxate	Cofactors and Vitamins	Vitamin B6 Metabolism	6723	82-82-6	C00847	HMDB00017
B0766	hippurate	Xenobiotics	Benzoate Metabolism	464	495-69-2	C01586	HMDB00714
B0767	2-hydroxyhippurate (salicylurate)	Xenobiotics	Benzoate Metabolism	10253	487-54-7	C07588	HMDB00840
B0768	4-hydroxymandelate	Xenobiotics	Benzoate Metabolism	328	7198-10-9;184901-84-6	C03198	HMDB00822
B0769	benzoate	Xenobiotics	Benzoate Metabolism	243	65-85-0	C00180	HMDB01870
B0770	4-hydroxybenzoate	Xenobiotics	Benzoate Metabolism	135	99-96-7	C00156	HMDB00500
B0771	catechol sulfate	Xenobiotics	Benzoate Metabolism	3083879	4918-96-1		HMDB59724
B0772	guaiacol sulfate	Xenobiotics	Benzoate Metabolism	22473			HMDB60013
B0773	3-methyl catechol sulfate (1)	Xenobiotics	Benzoate Metabolism
B0774	3-methyl catechol sulfate (2)	Xenobiotics	Benzoate Metabolism
B0775	4-ethylcatechol sulfate	Xenobiotics	Benzoate Metabolism
B0776	4-methylcatechol sulfate	Xenobiotics	Benzoate Metabolism
B0777	4-allylcatechol sulfate	Xenobiotics	Benzoate Metabolism
B0778	4-hydroxycatechol sulfate	Xenobiotics	Benzoate Metabolism
B0779	4-acetylphenyl sulfate	Xenobiotics	Benzoate Metabolism	4684006
B0780	4-ethylphenyl sulfate	Xenobiotics	Benzoate Metabolism	20822574	123-07-9	C13637	HMDB62551
B0781	4-vinylphenol sulfate	Xenobiotics	Benzoate Metabolism	6426766	2628-17-3	C05627	HMDB62775
B0782	4-vinylcatechol sulfate	Xenobiotics	Benzoate Metabolism
B0783	3-methoxycatechol sulfate (1)	Xenobiotics	Benzoate Metabolism
B0784	3-methoxycatechol sulfate (2)	Xenobiotics	Benzoate Metabolism
B0785	methyl-4-hydroxybenzoate sulfate	Xenobiotics	Benzoate Metabolism
B0786	propyl 4-hydroxybenzoate	Xenobiotics	Benzoate Metabolism	7175	94-13-3	D01422	HMDB32574
B0787	propyl 4-hydroxybenzoate sulfate	Xenobiotics	Benzoate Metabolism		162338-10-5
B0788	p-cresol sulfate	Xenobiotics	Benzoate Metabolism	4615423	3233-57-7		HMDB11635
B0789	o-cresol sulfate	Xenobiotics	Benzoate Metabolism	11615528
B0790	phenylpropionylglycine	Xenobiotics	Benzoate Metabolism	152323	56613-60-6		HMDB00860
B0791	3-(3-hydroxyphenyl)propionate sulfate	Xenobiotics	Benzoate Metabolism	187488	86321-32-6
B0792	3-hydroxy-3-phenylpropionate	Xenobiotics	Benzoate Metabolism	92959	2768-42-5
B0793	2-(4-hydroxyphenyl)propionate	Xenobiotics	Benzoate Metabolism	102526	938-96-5	C03080	HMDB41683
B0794	3-(3-hydroxyphenyl)propionate	Xenobiotics	Benzoate Metabolism	91	621-54-5	C11457	HMDB00375
B0795	3-(4-hydroxyphenyl)propionate	Xenobiotics	Benzoate Metabolism	10394	501-97-3	C01744	HMDB02199
B0796	3-phenylpropionate (hydrocinnamate)	Xenobiotics	Benzoate Metabolism	107	501-52-0	C05629	HMDB00764
B0797	2-methoxyhydroquinone sulfate (1)	Xenobiotics	Benzoate Metabolism
B0798	2-methoxyhydroquinone sulfate (2)	Xenobiotics	Benzoate Metabolism
B0799	theobromine	Xenobiotics	Xanthine Metabolism	5429	83-67-0	C07480	HMDB02825
B0800	theophylline	Xenobiotics	Xanthine Metabolism	2153	58-55-9	C07130	HMDB01889
B0801	1,3-dimethylurate	Xenobiotics	Xanthine Metabolism	70346	944-73-0		HMDB01857
B0802	3-methylxanthine	Xenobiotics	Xanthine Metabolism	70639	1076-22-8	C16357	HMDB01886
B0803	2-hydroxyfluorene sulfate	Xenobiotics	Tobacco Metabolite
B0804	maltol sulfate	Xenobiotics	Food Component/Plant
B0805	2-piperidinone	Xenobiotics	Food Component/Plant	12665	675-20-7		HMDB11749
B0806	indoleacetylalanine	Xenobiotics	Food Component/Plant	3398622	57105-39-2
B0807	2,3-dihydroxyisovalerate	Xenobiotics	Food Component/Plant	677	1756-18-9	C04039	HMDB12141
B0808	2-isopropylmalate	Xenobiotics	Food Component/Plant	77	3237-44-3	C02504	HMDB00402
B0809	2-oxindole-3-acetate	Xenobiotics	Food Component/Plant	3080590	2971-31-5		HMDB35514
B0810	3-formylindole	Xenobiotics	Food Component/Plant	10256	487-89-8	C08493	HMDB29737
B0811	gluconate	Xenobiotics	Food Component/Plant	10690	527-07-1	C00257	HMDB00625
B0812	N-acetylalliin	Xenobiotics	Food Component/Plant
B0813	dihydrocaffeate sulfate (2)	Xenobiotics	Food Component/Plant
B0814	cinnamate	Xenobiotics	Food Component/Plant	444539	140-10-3	C00423	HMDB00930
B0815	cinnamoylglycine	Xenobiotics	Food Component/Plant	709625	16534-24-0		HMDB11621
B0816	genistein sulfate*	Xenobiotics	Food Component/Plant
B0817	dihydroferulate	Xenobiotics	Food Component/Plant	14340	1135-23-5
B0818	dihydroferulic acid sulfate	Xenobiotics	Food Component/Plant	187489			HMDB41724
B0819	equol sulfate	Xenobiotics	Food Component/Plant
B0820	ergothioneine	Xenobiotics	Food Component/Plant	3032311	58511-63-0	C05570	HMDB03045
B0821	erythritol	Xenobiotics	Food Component/Plant	222285	149-32-6	C00503	HMDB02994
B0822	3-ethylcatechol sulfate (2)	Xenobiotics	Food Component/Plant
B0823	ferulic acid 4-sulfate	Xenobiotics	Food Component/Plant	6305574	86321-29-1		HMDB29200
B0824	quinate	Xenobiotics	Food Component/Plant	6508	77-95-2	C00296	HMDB03072
B0825	glycitein sulfate (2)	Xenobiotics	Food Component/Plant
B0826	histidine betaine (hercynine)*	Xenobiotics	Food Component/Plant	3083620	534-30-5
B0827	homostachydrine*	Xenobiotics	Food Component/Plant	441447	1195-94-4	C08283	HMDB33433
B0828	indolin-2-one	Xenobiotics	Food Component/Plant	321710	59-48-3	C12312
B0829	mannonate*	Xenobiotics	Food Component/Plant	3246006	642-99-9
B0830	methyl indole-3-acetate	Xenobiotics	Food Component/Plant	74706	1912-33-0		HMDB29738
B0831	acesulfame	Xenobiotics	Food Component/Plant	36573	55589-62-3		HMDB33585
B0832	S-allylcysteine	Xenobiotics	Food Component/Plant	98280	21593-77-1		HMDB34323
B0833	S-propylcysteine	Xenobiotics	Food Component/Plant	125198	65309-79-7
B0834	stachydrine	Xenobiotics	Food Component/Plant	115244	4136-37-2	C10172	HMDB04827
B0835	tartarate	Xenobiotics	Food Component/Plant	444305	87-69-4;6106-24-7	C00898	HMDB00956
B0836	theanine	Xenobiotics	Food Component/Plant	439378	3081-61-6	C01047	HMDB34365
B0837	thymol sulfate	Xenobiotics	Food Component/Plant		89-83-8	C09908	HMDB01878
B0838	4-allylphenol sulfate	Xenobiotics	Food Component/Plant
B0839	ethyl alpha-glucopyranoside	Xenobiotics	Food Component/Plant	428040	34625-23-5
B0840	methyl glucopyranoside (alpha + beta)	Xenobiotics	Food Component/Plant
B0841	N-acetyl-S-allyl-L-cysteine	Xenobiotics	Food Component/Plant	152467	23127-41-5
B0842	4-vinylguaiacol sulfate	Xenobiotics	Food Component/Plant
B0843	pyrraline	Xenobiotics	Food Component/Plant	122228	74509-14-1		HMDB33143
B0844	umbelliferone sulfate	Xenobiotics	Food Component/Plant	129659	69526-88-1
B0845	daidzein sulfate (2)	Xenobiotics	Food Component/Plant
B0846	eugenol sulfate	Xenobiotics	Food Component/Plant	180632	95480-60-7
B0847	2-keto-3-deoxy-gluconate	Xenobiotics	Food Component/Plant	161227	17510-99-5	C00204	HMDB01353
B0848	3-hydroxycinnamate sulfate	Xenobiotics	Food Component/Plant	6443141	86321-30-4
B0849	isoeugenol sulfate	Xenobiotics	Food Component/Plant
B0850	trans-3,4-methyleneheptanoate	Xenobiotics	Food Component/Plant
B0851	(2,4 or 2,5)-dimethylphenol sulfate	Xenobiotics	Food Component/Plant
B0852	tartronate (hydroxymalonate)	Xenobiotics	Food Component/Plant	45	80-69-3	C02287	HMDB35227
B0853	3-indoleglyoxylic acid	Xenobiotics	Food Component/Plant	73863	1477-49-2
B0854	methyl vanillate sulfate	Xenobiotics	Food Component/Plant
B0855	4-ethyl-2-methoxyphenol sulfate	Xenobiotics	Food Component/Plant
B0856	ethyl beta-glucopyranoside	Xenobiotics	Food Component/Plant	121667
B0857	2-aminophenol sulfate	Xenobiotics	Food Component/Plant	181670			HMDB61116
B0858	N-methylpipecolate	Xenobiotics	Bacterial/Fungal	11286529	41447-17-0
B0859	4-aminophenol sulfate (2)	Xenobiotics	Drug - Analgesics, Anesthetics
B0860	diltiazem	Xenobiotics	Drug - Cardiovascular	39186	33286-22-5	C06958	HMDB14487
B0861	furosemide	Xenobiotics	Drug - Cardiovascular	3440	54-31-9	D00331	HMDB01933
B0862	torasemide	Xenobiotics	Drug - Cardiovascular		56211-40-6
B0863	ranitidine	Xenobiotics	Drug - Gastrointestinal	3001055	66357-59-3	D00422	HMDB01930
B0864	ranitidine N-oxide*	Xenobiotics	Drug - Gastrointestinal	3033888
B0865	gabapentin	Xenobiotics	Drug - Neurological	3446	60142-96-3	D00332	HMDB05015
B0866	levetiracetam	Xenobiotics	Drug - Neurological	5284583	102767-28-2	D00709,C07841
B0867	fluoxetine	Xenobiotics	Drug - Psychoactive	3386	59333-67-4	D00326
B0868	norfluoxetine	Xenobiotics	Drug - Psychoactive	4541	83891-03-6		HMDB60551
B0869	trazadone	Xenobiotics	Drug - Psychoactive	5533	19794-93-5	C07156,D08626	HMDB14794
B0870	midazolam	Xenobiotics	Drug - Psychoactive	4192	59467-70-8	C07524,D00550	HMDB14821
B0871	salicylate	Xenobiotics	Drug - Topical Agents	338	69-72-7	C00805	HMDB01895
B0872	2,6-dihydroxybenzoic acid	Xenobiotics	Drug - Topical Agents	9338	303-07-1		HMDB13676
B0873	hydroquinone sulfate	Xenobiotics	Drug - Topical Agents	161220	123-31-9	C00530	HMDB02434
B0874	S-carboxymethyl-L-cysteine	Xenobiotics	Drug - Other	1080	638-23-3	C03727	HMDB29415
B0875	diethanolamine	Xenobiotics	Chemical	8113	111-42-2	C06772	HMDB04437
B0876	sulfate*	Xenobiotics	Chemical	1118	14808-79-8	C00059	HMDB01448
B0877	O-sulfo-L-tyrosine	Xenobiotics	Chemical	514186
B0878	N-Acetyl-S-ethyl-L-cysteine	Xenobiotics	Chemical	19896458	31386-36-4
B0879	3-acetylphenol sulfate	Xenobiotics	Chemical
B0880	S-(3-hydroxypropyl)mercapturic acid (HPMA)	Xenobiotics	Chemical	3371179	23127-40-4
B0881	dexpanthenol	Xenobiotics	Chemical	4678	16485-10-2	D03726	HMDB04231
B0882	dimethyl sulfone	Xenobiotics	Chemical	6213	67-71-0	C11142	HMDB04983
B0883	ectoine	Xenobiotics	Chemical	126041	96702-03-3	C06231
B0884	methylnaphthyl sulfate (1)*	Xenobiotics	Chemical
B0885	methylnaphthyl sulfate (2)*	Xenobiotics	Chemical
B0886	2-naphthol sulfate	Xenobiotics	Chemical	74428
B0887	2,4-di-tert-butylphenol	Xenobiotics	Chemical		96-76-4
B0888	3-methylbutanol sulfate	Xenobiotics	Chemical	24768
B0889	benzoylcarnitine*	Xenobiotics	Chemical		105450-08-6
B0890	perfluorooctanesulfonate (PFOS)	Xenobiotics	Chemical	74483	1763-23-1	C18142	HMDB59586
B0891	triethanolamine	Xenobiotics	Chemical	7618	102-71-6	C06771	HMDB32538
B0892	4-methylbenzenesulfonate	Xenobiotics	Chemical	6101	104-15-4	C06677
B0893	4-hydroxychlorothalonil	Xenobiotics	Chemical	34217	28343-61-5
B0894	1,2,3-benzenetriol sulfate (2)	Xenobiotics	Chemical
B0895	3-hydroxypyridine sulfate	Xenobiotics	Chemical		1955-23-3
B0896	6-hydroxyindole sulfate	Xenobiotics	Chemical	122198196
B0897	thioproline	Xenobiotics	Chemical	93176	34592-47-4
B0898	perfluorooctanoate (PFOA)	Xenobiotics	Chemical	9554			HMDB59587
B0899	5-hydroxy-2-methylpyridine sulfate	Xenobiotics	Chemical
B0900	3-hydroxy-2-methylpyridine sulfate	Xenobiotics	Chemical
B0901	1-pentanol sulfate	Xenobiotics	Chemical	68398
B0902	3,5-dichloro-2,6-dihydroxybenzoic acid	Xenobiotics	Chemical
B0903	3-bromo-5-chloro-2,6-dihydroxybenzoic acid*	Xenobiotics	Chemical
B0904	4-chlorobenzoic acid	Xenobiotics	Chemical		74-11-3
B0905	pentose acid*	Partially Characterized Molecules	Partially Characterized Molecules
B0906	branched-chain, straight-chain, or cyclopropyl 10:1 fatty acid (1)*	Partially Characterized Molecules	Partially Characterized Molecules
B0907	branched-chain, straight-chain, or cyclopropyl 12:1 fatty acid*	Partially Characterized Molecules	Partially Characterized Molecules
B0908	bilirubin degradation product, C17H18N2O4 (1)	Partially Characterized Molecules	Partially Characterized Molecules
B0909	bilirubin degradation product, C17H18N2O4 (2)	Partially Characterized Molecules	Partially Characterized Molecules
B0910	bilirubin degradation product, C17H18N2O4 (3)	Partially Characterized Molecules	Partially Characterized Molecules
B0911	bilirubin degradation product, C17H20N2O5 (1)	Partially Characterized Molecules	Partially Characterized Molecules
B0912	bilirubin degradation product, C17H20N2O5 (2)	Partially Characterized Molecules	Partially Characterized Molecules
B0913	X - 07765
B0914	X - 10458
B0915	X - 11381
B0916	X - 11444
B0917	X - 11478
B0918	X - 11787
B0919	X - 11795
B0920	X - 11843
B0921	X - 11850
B0922	X - 11852
B0923	X - 11979
B0924	X - 12007
B0925	X - 12015
B0926	X - 12096
B0927	X - 12097
B0928	X - 12100
B0929	X - 12101
B0930	X - 12104
B0931	X - 12117
B0932	X - 12127
B0933	X - 12216
B0934	X - 12221
B0935	X - 12407
B0936	X - 12411
B0937	X - 12462
B0938	X - 12680
B0939	X - 12689
B0940	X - 12714
B0941	X - 12726
B0942	X - 12729
B0943	X - 12730
B0944	X - 12731
B0945	X - 12738
B0946	X - 12798
B0947	X - 13553
B0948	X - 13684
B0949	X - 13695
B0950	X - 13866
B0951	X - 14056
B0952	X - 14939
B0953	X - 15245
B0954	X - 15461
B0955	X - 15674
B0956	X - 16124
B0957	X - 16271
B0958	X - 16397
B0959	X - 16576
B0960	X - 16580
B0961	X - 17010
B0962	X - 17146
B0963	X - 17335
B0964	X - 18345
B0965	X - 18899
B0966	X - 18913
B0967	X - 18921
B0968	X - 19141
B0969	X - 19299
B0970	X - 19438
B0971	X - 21258
B0972	X - 21286
B0973	X - 21310
B0974	X - 21315
B0975	X - 21319
B0976	X - 21342
B0977	X - 21353
B0978	X - 21383
B0979	X - 21607
B0980	X - 21796
B0981	X - 22143
B0982	X - 22162
B0983	X - 23536
B0984	X - 23587
B0985	X - 23593
B0986	X - 23639
B0987	X - 23641
B0988	X - 23644
B0989	X - 23659
B0990	X - 23662
B0991	X - 23665
B0992	X - 23739
B0993	X - 23780
B0994	X - 23782
B0995	X - 23997
B0996	X - 24243
B0997	X - 24295
B0998	X - 24328
B0999	X - 24330
B1000	X - 24337
B1001	X - 24408
B1002	X - 24411
B1003	X - 24549
B1004	X - 24570
B1005	X - 24623
B1006	X - 24657
B1007	X - 24728
B1008	X - 24736
B1009	X - 24742
B1010	X - 24748
B1011	X - 24767
B1012	X - 24811
B1013	X - 24812
B1014	X - 25164
B1015	X - 25217
B1016	X - 25247
B1017	X - 25271
B1018	X - 25317
B1019	X - 25343
B1020	X - 25371
B1021	X - 25417
B1022	X - 25419
B1023	X - 25420
B1024	X - 25422
B1025	X - 25442
B1026	X - 25519
B1027	X - 25794
B1028	X - 25948
B1029	X - 25957
B1030	X - 26035
B1031	X - 26062
B1032	X - 26085
B1033	X - 26107
