# Supplementary material for: Metabolomics Analysis Reveals Deranged Energy Metabolism and Amino Acid Metabolic Reprogramming in Dogs With Myxomatous Mitral Valve Disease
Source: J Am Heart Assoc. 2021 Apr 23;10(9):e018923. doi: 10.1161/JAHA.120.018923 (PMC8200728; doi:10.1161/JAHA.120.018923)
Supplement: Supplementary file 3 — DataS2 [file JAH3-10-e018923-s001.xlsx]

## Sheet: Sheet 1
Raw Data and Meta Data
Meta data	Dog ID	765589	782757	804969	805585	831798	834919	850402	860102	860949	867801	877040	877658	878197	889194	889351	890457	891482	892034	895275	895618	896317	899244	899282	899778	900603	900708	902818	907978	908021	909078	909185	912322	915266	915953	916073	917195	917888	918152	918186	919088	919544	920098	920445	922200	922546	923285	924370	924509
	Dog Name	Fletcher	Fuzz	Lexi	Meredith	Kobe	Kate	Ronny	Clark (Sparkle)	Herbie	Trudy	Ziggy	Gnitt	Kabir	Gia	Lola	Polo	Charlie	Harry	Luke	Sadie	Henri	Thurston	Emma	Jackson	Sparky	Pax	Francis	Sandy	Linus	Lulu	Biscuit	Bentley	Toby	Shania	Lucy	Cupcake	Eddie	Holly	Bella	Nugget	Sheshe	Tong	Romeo	Balin	Peppi	Lily	Chewie	Lilly
	Breed	Border Terrier	Maltese	Havanese	Border Collie	Mix	Weim	Italian Greyhound	CKCS	Dachshund	Chihuahua	Mix	Chiahuahua	mix	Mix	Chiahuahua	Shih Tzu	Mix	Boston	Mix	Labrador	Boston	Shiz	CKCS	Husky	Mix	CKCS	Weim	Mix	CKCS	Poodle X	Beagle	Mix	Westie	Golden	CKCS	Mix	Dachshund	CKCS	Boston	Pit	Mix	Pom	Toy Poodle	Cocker	Mix	Pug	Chiahuahua	Husky
	Sex	M	M	F	F	M	F	M	M	M	F	M	M	M	F	F	M	M	M	M	F	M	M	F	M	M	M	F	F	M	F	M	M	M	F	F	F	M	F	F	F	F	M	M	M	M	F	M	F
	Age	14	13	11	11	12	12	13	10	11	9	12	11	12	8	16	10	7	9	10	13	11	12	7	4	5	11	4	8	11	15	9	3	5	9	10	10	10	9	13	4	15	16	13	13	17	11	14	6
	Weight (kg)	9.2	3.3	4.9	15.3	12	26	5.5	11.5	5	5.8	12	2.8	10.6	23	1.88	8.1	6.2	15	21.9	33	12	6.8	9	25	22	8.2	28	25	6	7.3	14.6	6.7	8.7	18.8	6.5	6.5	6.5	7.8	15.2	13.6	7.8	3.2	5.6	10	4.4	11.9	4.4	21
	BCS	5	4	4	4	4	5	4	7	5	6	4	5	6	5	3	5	6	7	5	5	4	4	6	5	5	4	5	6	4	6	5	4	5	5	6	5	5	7	7	4	6	5	4	6	4	8	4	4
	CardiacMed	1	1	1	1	1	0	0	1	0	0	1	1	0	0	1	0	0	1	0	1	0	1	0	0	0	1	0	0	0	0	0	0	0	0	1	1	0	1	0	0	1	0	0	0	1		1	0
	Group	B1	C/D	C/D	B2	C/D	A	A	B2	A	B1	C/D	B2	C/D	A	C/D	C/D	A	B2	A	A	B1	C/D	A	A	A	B2	A	A	B1	C/D	A	A	A	A	C/D	C/D	A	B2	B1	A	B2	B1	B2	B1	C/D	A	B1	A
Raw Metabolomics Data	B0001	214153024	112590848	238341104	199840576	166074064	363329472	151458416	120356688	222235472	211745264	152484928	113703688	143233216	160807856	121783656	159438784	156424480	87411328	210890736	154634944	171210560	87792648	118922200	188402800	296398368	291218912	300690784	206952112	185400992	113239488	228512944	213333872	203672928	194033088	142025104	147694624	117188064	155416000	121462216	198816272	105412656	84718288	80250688	172044240	139585856	122375088	217772032	181563632
	B0002	6542570	3332731	4585337	4285802	4075487.75	6091104	3822386	2354088	4985570	3802306	5031282	3033214	3434703	4786552	3071147	3595468	3386000	3313892	3130939	4443584	3652372	4453778	3013245	3856850	4505271	5896499	5025340	5689449	4739719	3159553	4237668	3413720	3568495	4164899.75	3682502	5439209	2725892	5565372	3621538	3809515	4264737	2898122	2761493	4568169	3192633	3264468	4254176	4023889
	B0003	36516616	18187070	23285704	34190656	24128728	18919240	20459596	13024694	19116774	15245031	17745184	13488453	21812736	12459600	14594168	21450060	25840704	16991760	37635340	22016938	27981164	10722986	14722184	28704452	24733012	37047628	25800220	21405278	30222542	20571926	23517966	33379400	44970632	16651493	25296992	23613994	10887461	19465926	30782520	11590456	15104927	34353928	16697385	31110124	21519956	16449588	45633204	13095754
	B0004	200010144	179064336	130433584	128150200	227089680	183935968	155095120	94924104	140543376	54179684	191943040	103051472	179151072	112601856	117193568	103919064	96668616	141864448	174384240	203592912	74682392	155746176	103984464	77993264	86253936	219767312	118804112	157053584	179642496	131991392	114652512	100707816	291464544	73620264	226587552	388721024	101073384	85424528	136122944	84306184	73024616	241246416	90723904	239168560	210736192	86037960	159446256	65459724
	B0005	8950417408	2677011968	3046236416	2281081856	3745904640	3042074112	2569909248	2177742336	3450063360	3078177280	2193564928	2580054272	2394985728	2822380032	3737241856	2636488192	3276181504	2553920768	5229526016	2961350144	2757744896	3086208512	2221105664	2630225664	2726192128	6771891200	2819208448	2834166272	4038294016	1850339456	3724494592	2918903296	3246091520	3584479744	2404238080	4117003520	2468172288	2934492416	3785821696	2529354240	2702222848	4136532992	2270812160	2041193088	2434445312	2218902272	3183063296	2860653568
	B0006	354551104	262255280	345251776	466687616	329783904	400573216	249809776	404316512	414765984	388502048	218275040	234842960	270716832	304396128	242655120	433455392	409232384	162118080	433099744	257306464	359386656	192663184	256071472	310540512	418754880	584623232	545199552	282150112	340441600	322300352	552425344	269539264	353261856	404089600	267502000	281929088	222433536	337835680	262823056	316359200	271982016	304521472	269652864	316307968	202720160	346964608	438319616	296411584
	B0007	11344803	5164144	2848514	5402221	4442574	5542967	3159213	2365328	2816437	3208659	8042300	2767042	5687954	2589119	4424364	3957694	2403143	8378310.5	4237860	4065835	1746555.875	8612971	3396665	2528461	3461265	5198835	3826598.75	4694363	2950295	7514352	1829840	3719575.25	6022617	2125131	7639172	14871238	2170007	2623782	2933631	2072772	5899625	4470871	6012366	8821839	8764097	3071076	4257882	1984138
	B0008	646940416	849401792	648396992	1257353984	1006852160	1020194368	951500992	671968000	694800896	1187909248	879868416	803098688	874944896	902229824	442459616	1026219520	571008704	373627200	1546820096	503869088	971573760	669512128	770397888	636768512	890535040	1696387712	1215846016	894128000	584488448	653745472	1183908480	740922752	834826752	692751232	607431168	718751168	600842112	784462080	712562688	748767040	548053248	555876288	880262272	1178276992	926054080	738454912	913723328	768228928
	B0009	1217025	1870439.125	1369462	1423032	1155604	768077	1135201	731557	532905	706860	2771712	711921	1116180	661809	1270725	905014	564340	1694635	1243779	852850	647253	2823951	721266	643993	723346	1351448	641280	1053040	882334	1579505	604791	582512	814433	553620	1392503	3219214	570798	702267	767951	636796	1116994	1302786	2265046	1925941.125	2531194	1531212	917204	554136
	B0010	31765.002	179662	174780	397278	257765.9844			130427.0078						40736	51073	225993	37596	91226	276736	142214	178665	173991				234627				117831		35109			52919	134897			112171	97049				81167			238427.9844
	B0011	1813266304	1071639616	1091921792	1763958784	2173363712	1351807232	1391148160	1281634560	1717228544	1378517888	3875915776	1309714944	1557024512	2674094848	1348183680	1287375744	1931260800	1414487808	1906002560	1564087808	1653364224	1285049088	1164047872	1453691264	1812753536	1835382784	1717050880	1460084224	1362216832	2000563840	1664410368	1373190912	1623845632	2000676224	1161149952	825814592	1443656064	1497890432	2188334848	1876334976	1498425472	1946805888	1295024128	1111257472	1369663744	1710221696	1766318848	1258483456
	B0012	6707936.5	6575840	6259761	6215221	6036571.5	5336677	4335789	3731045	3508280	3797821	12843913	3155531.75	6566001.5	4212424	5404420	5456310	3946334	7875060	6230285	6400951	3350724	9579517	4061360	4303839	4645822	6774225	5195147.5	6100921	3802454	7995445	3222823	4160304	4974164	3444987	6856383.5	7818298	4340213	3940013	6544152	3157652	6319615	6307392	4857002	9943980	8144968.5	5064319	4718171	3741861
	B0013	1491970.875	784587	947281	1033253.938	1532604.125	879769	1732985	497500	791099.9375		4939032	975705.0625	2282210	2136852	560754	1408841	2290538	1494048	620730	2091723.125	708066	1580064.125	969679	4359502	1281896	7339578	447653		3104067.75	1939892	1564595.875	1360206	1752107	2529030	1158388	2117403	1946504	810720	1568878	2285358	846124	3453914	2290919	979121	441950	1272785	754668	1636226.875
	B0014	11817917	58843472	211479024	84140760	209050864	163331904	63236720	95197448	84906464	82198664	77908088	47759628	335109184	67166040	100050128	72979264	167585040	47586116	185822432	131104176	37855512	167738400	94299552	140615584	270079424	327863680	165159184	360226048	272757312	231626896	205852688	129983752	74555456	108181664	145192912	88857464	67842976	94293728	39972600	116010336	308966432	47094412	270913504	86728800	294498048	63785728	46264388	269247776
	B0015	1168128	3390578	1460069	1068402	620061	341068	607011		1024687	1219677	1775158		186332		1379832	1716988	345500	1119079	1024651		346088	2637611	183299		991751	481315	725295	1636713	581182	718787	572410	1350818	1002599	1559415	1016703	7713735				1202127		331131		4446953	1919229	292906	1656854	656437
	B0016	21951888	15255240	17924836	15140175	21228630	14862325	29960886	123339832	24549188	20579690	28648644	27759832	24297198	16948164	19956170	23950936	15155056	31138940	28476002	20281246	21880064	16144118	19367070	16285159	14821599	28594596	23318792	26291556	24697626	23590610	17364752	15124173	31774706	29119976	22725564	13901966	20037228	26624162	31998704	17687136	18370550	18737576	20118748	18912622	22754956	23042484	47374824	14253175
	B0017	3970820	1763397	2430304	1655924	1944819	2952801	2432924	1140067	3119349	2688342	1644608	2944086	2151533	2073712.875	2981231	2003789	1960900	1678117	1357279	1838122	1939615	4827320	3066318	2523762	2337233	3916336	3620187	1620713	2610330	2566840	2535437.75	2728137	2200669	1673580	3509054	2296072	2033395	1994118	1351231	2297952	2831148	1531320	2208899	1719803	4550430	1936552	5408221	1947903
	B0018	279180672	163755456	249594160	382838816	229500384	267587168	237850048	262051792	299982528	243660272	217129536	219715792	256419088	305652960	184158032	204909968	255687792	146044512	342331936	220003520	471870208	155931792	212013168	248547504	386583264	385153440	372366080	203204416	226065680	249662000	315892640	229312688	269621728	244648320	216871920	243638560	209688928	276435488	243910864	262898432	190535264	239411600	194493952	290994080	203961632	216510240	217252752	285067616
	B0019	7453554	4783260	3499225	4783947	4019038	3395550	3264688	3266676	3833811	3907395.75	12135957	4067076	5138053	2220430	10012717	2594141	3116301	7880281.5	3727044	4351779	2292923	9470673	2152555	2125666	2182942	5007989	3059918	3494486	4012281	7874749	2106098	3268646	3107455	2318324	4821051	7178767	2649152	3352272	3943277.75	2430928	4271272	8948350	5926258	7071665	6922945	5785890	2173846	2655694
	B0020	3061469	2645987	3664858	1412629	2316104	1723019	2679664	1094988	1084249	1001104.063	3764320	1166420	2502121	1993730.875	3938754.75	1832233	1343907	2445108	1507962	2438832	825509	2629393	2060376	2756255	1465886	2362321	1525879	1264608	2210676	2892274	1853186	1227345	1480670	1530056	2631659	5178530	1502604	1495066	1892100	1485669	2737255	2079019	1778611	2858278	4789227	1813787	1756875	1567849
	B0021	230613936	197926400	179975792	143879920	186644352	163170208	259359776	461337760	192246832	169163312	370272896	174237600	288900256	172210800	245668160	264722976	147471664	337818816	252534192	233099536	229636480	184367488	147309280	110108800	115726544	260310832	198817504	150782096	167481568	310661536	144173072	164339968	351840000	221610384	197577616	170435456	163159200	240419728	264022688	201093072	203177248	134492640	136732640	156018496	277256672	188304992	507378496	123186544
	B0022	3168045568	2345939200	2308052480	2611008256	3246507520	2816280576	2776101376	1850697344	2743811328	2805514496	2259794176	2906650880	2587844352	3251782656	2156652032	2202274304	2624019968	2121544192	2930019840	2599515136	3141018880	1421479808	2720309248	3339582976	3008596992	3480317184	3040562432	2926718208	2085891584	2427996672	3640329216	2433857792	2475665920	2824405248	2481904640	1867512192	3142732544	2665775872	2687546624	3194731520	2218364160	2324505856	2031978752	2210149120	2576083968	2728254208	2405734912	3427782400
	B0023	4100899	1872407	2664396	2134279	2824830	1573186	1699268	1195190	1144190	1415759	8494238	1315108	2133191	1936212	1473345	1775857	1152720	3642036	2401978	1863410	1656595	3963982	1400645	1869546	1910012	3430523	1553924	2280430	1565519	2670788	2064022	1600928	2546230	1584526	1708875	6401144	1639055	1364938	2176798	1261798	2848056	1679199	1691889	2079157	3990394	2030518	1345469	1198395
	B0024	1355858	1294309	1009972.938	1012608	803951	1378042	773945	386521	895307	996861.9375	2339600	500483.9688	803928	596240	1684744	745107	476674.9688	1616886	479088.9688	879453	441215	2537196	758158	604806	682575	1340605	1319062	737190	647594	1097996	488073	1031561.938	864391	700380	1044159	858682.9375	686603	574651	615698	591352	1786270	708982	1024922	918916	2022506.875	1161527	1017030.063	599507
	B0025	6591125	3269605	4051767.75	2527278	6019758	1935318.875	3281671	2131878	1672249	1745632	13698646	3196522	4834190	2241336	5193794	2189054	1045260.938	7291694	4156101	5545266	897551.0625	5888758	1794064.125	2975814	1739239	2780917	1466118	5386514	1295165	6287912	1416096	1446137	2839698	2483714	4365656	11001452	2221021	1807739	4021510.25	1514569	3241522	4002366	1958782	3349245.75	7910584	4032901	2225459	1490517
	B0026	85827704	29329006	68041008	51677400	69506384	46214296	54413216	51500784	26008004	38578568	36659568	25022740	69470096	77155600	54112740	53711604	47675892	47521356	54677512	86741664	70175352	80527848	62163496	178368496	134694624	72087808	43216224	52660308	120898792	121765248	104394816	88155864	30934910	60415280	38839256	343837024	43300860	52379560	45669716	49301236	70799832	27346846	49988352	44221240	89177856	29133774	21580412	103350456
	B0027																						23219														33093									21753
	B0028	2038466	1668152.125	3319571	1160359	1227931	846751	1455133	1215023	1173842	1578768	2725172.25	1752189	1492864	639749	2034174	2009419	1905614	965931	888573	1079010	1293580	3790573	2582115	2160741	1468259	640374	758359	1191092	883114	2869231	1445662	2536985	1723215	993785	1960950	1052302	1943294	1575805	1307718	1128084	1876377.875	1640461	531105	864857	2536251	1433477.125	1024567	1358392
	B0029	10427120	10477028	6775762	6691305	2603390	3378550	11942512	1790493	8129765	1869400	8890330	13750024	8256336	5121011	5948763	2694991	3154291	2092034	2903389	2641523	1777406	2702791	2342588	5310768	4725154	2290037	3826411	2948104	1401042	2567720	3130971	2823420	5990291	4422787	3349163	5734359	15073412	2045383	4507112	2335803	5120568	6703447	4857800	3878297	2047552	14068735	14507650	2208966
	B0030	2248767	1360738	2123842	2488912	2687095	2788577	2371673	2323311	1905123	2341871	1687743	1751505	2582491	1917966	1049756	1531016	1599447	738356	2924323	2161033	1412910	1268214	1482779	1658936	2077160.125	2339252	3076743	2580111	1626971	1951135	2484016	2129467	2122164	2018684	2198928	1624878	2034638	2471282	2027047	1866409	1208007	1513750	1482153	2508775	1532258	1605179	2331606	1799893
	B0031	13148979	10348960	7418360.5	11166125	15941721	11016211	10424768	15172803	10269892	10207729	10346395	14278651	13061121	12585676	9514932	10880362	12055325	9627390	11533997	8568618	14561497	7479807.5	13011373	9107624	14656853	17251432	15770232	13079882	9834302	14327502	11399280	11095004	13081539	12630661	13228580	12128615	7273316	11842218	9278254	14704901	9090621	7214520	10704793	9140692	10402228	12029414	13334018	13818338
	B0032	177358752	158183136	554845376	129352272	418356032	114002120	180307984	107492072	75954136	72407936	269332256	50626060	463977728	133177496	241194416	114960528	76222592	290927168	133535608	127569632	52343620	317532928	148161504	142291312	124357168	175432048	131074816	109550280	169981856	597238464	103694912	98206184	73638088	111064688	210692032	335998912	82457608	101726672	200916480	93192416	295822976	162930384	203623600	349873856	434208544	219823872	88982800	71854888
	B0033	935143	782455	4128806.75	2008791	2003441	958323	3356312	223837	1283477	1147966	2826328	392394	15850975	386451	1629589	1193002	768447	3856607	1341728	1090471	281508	5841553	499106	369001	1256873	2667170	834042	781414	1854551	29215866	522609	1208341	1277466	797758	1551439	14574992	575685	1214433	1027153	461606	1534370	1596122	9733448	4569483	12278192	3634395	955800	269863
	B0034	365856	368241	194094	205241	281782	147558	294490	193278	170408	127162	710343	157091	419809	187643	440614	173740	115028.0078	416050	279090	224461	93258	573679	100830	95967	122604	197860	111243.0078	178444	142496	634850	103471	117894	249416	113888	313408	498095	169113	123459.0078	133654	99299	261406	276579	258301	382672	476778	295613	185777	86783
	B0035	280433	770460	1870248.875	653047	743696	229108.0156	1733194		546737	243122	2414132	122668	4393345	112658	1241884	366127	250468	2590216	373768.0313	316079		3676261	190963.9844	92161	80921	324648	144010	307963	399156	16203702	161953	300769	312170	167480	1007158.938	1959231	215171.9844	295260	858923		955648	2297707	7678368	1876752	2080441.875	2386904	353892	89668
	B0036	1877462	2347848	7842838.5	851410	5244048	654700	2995743	1543855	519618	642375	4775245	463870	4983755	798929	3053993	749441	404944	6182199	974060	1084440	105253	9210422	761391	496978	439078	350309	594417	883566	833882	9583741	562165	452242	640256	340496	2621476	2437042	449527	388291	3342464	295669	3758438	2501405	1186214	4302800	5971396	2654177	1224211	207532
	B0037	13466189	12166082	8801994	15916257	7155354	7992048	8073645	8769657	6133002	9435888	4743083	15109178	8740938	11168473	8201009	10447499	6304162	8547607	7329036	6947548	17368488	8750075	10713996	11066513	17766324	12423642	10334718	8883812	14945112	22792472	14447670	8723926	11164333	8253928	16048630	6617466	4627263	8548280	9249168	9008327	9358174	8965651	5239497	11243332	11130248	9439604	22466540	11456060
	B0038	399668	387679.0313	368118	602618	383811	399221	659492	268992	338414	379118	189691	1025433	428343	333580	231547	768723	112562	200805.9844	480875.9688	197719	520144.9688	348211	363832	489085.0313	753436	495077	371141.9688	374019	401882	852670	532154	327289	728576	205148	581566	388785	184439	344943	339814	456772	306051	319477	211018.9844	565931	443686	265473	1332358	445433.9688
	B0039	37880816	30217600	57724516	56466052	91868424	63910516	33688720	24210136	61522692	15714598	24721514	23416966	29771192	46173704	13658890	65129588	31585452	15017693	32343704	42949376	20157220	27884340	68860728	51520212	9250207	52144788	62920432	86744992	32577604	1488726	67837808	22134426	44381260	41298220	91340096	1093858	23646220	29412020	617874	40629892	14577539	25169648	28738098	163296816	47207772	2731084	40460012	39191844
	B0040	5289972	1287160	1399351	3596395	1630140.875	952702	1987106.125	2169869	1017310.938	1269651	3720592	971461	3630107.25	1108713	2141521	2878300	791349	2112451	2220016	1105800	996432.0625	2313759	884200	1133113	980114	4452698	1225889	1216029	1278406	6774848	1156407	920413	1572188	854312	2117204	13024691	1075397	1037969	1706283	399525	2110576	2814065	1947434.875	2947651	7695742	1665178	1157893	609689
	B0041	3748945	7317443	2744997	4360074	4202107	5506188	3986875	6521424	3683689	3745099	20191004	4064717	6150209	3048898	3352182	2305986	6285741	7351444	4036742	2204725	3832020	7100082	4217045	2057033	1810862	3716629	3758856	5237593	4194382	5851230	3058490	3770837	3199550	2930261	5566390	11866878	3138685	2716388	5029103	1708099	3456096	5057858	6148310	6459446	5068335	3458830	3532325	1541879
	B0042	370808992	544289600	380990048	342176864	399658880	337433984	398223840	254502416	261931280	262399328	472317152	216718672	405002720	334980544	152569600	337688832	235746848	485717184	355438912	366568224	213684560	467146496	248958160	306995040	242467264	495131744	280873728	227350992	335132928	435543840	306065184	227081568	253509632	295128288	523080576	951208960	286486400	240868464	285826624	212394704	197887312	459710816	384387872	538450752	595510464	307056000	273759712	204007216
	B0043	136571		122637	74700	170660	123139	85273	83914	62754.9961	54808.9961		187661		63067		95430.9922		138469	49980.9961	182653	34650	113246	85488	45697	70348	69558		29781	47410		100059	26001	116818	48717	272218	422341.9688	59304			66931		125420.0078	54855	203630.0156	180456	72964	69434	39843
	B0044	1048979	423897	257110	441491	499192	402901	1025551.938	484565	365130	684000		547591	247146	434524	117629	168829	598946	1002087.063	562000	604293	70882	703510	574058	473858	738176	543300	406472	855891	333895	632383	579030	398862	345825	151014	392864	1201808	1607130	330815	794498	441672	860636	853301	500843.0313	441918	259795.9844	462747	1352296	397098
	B0045	53051480	28961716	39886112	21318132	39799048	25073212	58434236	14758828	28372908	35480792	27162616	19613566	55318000	43487076	24958522	26315940	24948672	64565016	22265422	24061008	27342552	50258688	27547246	31968980	30804176	33877428	22598496	32614882	34030736	77372928	42475244	40834752	23371008	28172582	20985870	216411168	45795444	32107280	32196416	33893184	33684048	38322888	62993176	27180260	38377224	30972614	29567942	26062474
	B0046	1006400	906945	830171	445982.9688	949889	795912.9375	1141212	76694	573306	508095	1060853	290122	994828	251236.9844	1663166	728043	692321	374695	645816	1512190	598920	467293	383156	586587	617216	2505441	1194830	521514	887515.0625	1003917	554296	683762	670824	875792	343004	537721	455034	483134	1465939	530382	350059	1037364	479738.0313	1246264	1501176.125	985768.9375	954524	359778
	B0047	7084790	16824920	23265458	31506750	3504588	15755600	5589032	2940776.25	10436961	5582734	5655557	3432609.25	4363529	4216860	10839674	5729001	3207053	7508797	7941618	11627983	4547820	7926121.5	3074737.25	4091067	8979940	9462928	20700808	12941799	7625992	5086260	3028780	4861471	6592944	4774203	4322156	15005569	3197836.25	5386886	2571240	3576822	3665817.25	8143338.5	2522588	26172184	8108906	4910789	5097319	6169978
	B0048	9052587	4077446	45541616	7396313	13660686	9374838	21998400	1972126	14613298	4118273	21089112	5405500	46936724	4138329	8717086	7384218.5	4548256	18882430	4977123	4435208	2427394	31963728	7638616	9256618	5071903	10679722	6379719	13519403	15894082	94311704	9053041	7780665	8423124	5601085.5	15431746	30634260	11798234	7234640	6254795	3951934	7159670	12508020	40525412	22003124	51295956	17414772	5861031	3909740
	B0049	7568722	13542410	9302634	8294583	2198421	3920858	2247552	1564984	2184689	1231473	5140038	1029514	1259759	2884719	8397109	4234016	1147488	2510057	1492939	4057445	1922165	4914595	811226	4248540	5045327	2369699	6769569	4991716	2604260	713881	2558068	1536777	2296272	2209622	3304823	1069859	2798006	1682970	429394	4028584	1199905	544749	461798	23602008	3626089	1784197.875	2169098	5975085
	B0050	2547834	10819738	6858314	11921420	2374466	6258116.5	2914275	1097525	3534236	2326283	3864089	1152722	1525456	1627258	6414678	2211305	1848224	2511107	3071280	2811548	2398368	3463968.25		2268326	3241357.25	4852122	8744847	4568873	2839815	621024	1250554	4249636	3375125	2414884	2303505	5879323.5	2371861	2335844	654115	2155475	1324780	1098190	1114661	15344057	3019170	1652917	4207057	2825738.25
	B0051	831192		3336846	573592		951185			281406					559353		54599		248135							412287	570957	671525	498499	333902			3389997	294437	620323.9375				65730						3265242				600242
	B0052	658262912	787609280	508713632	459528640	452392960	397824640	606574912	899377856	585641600	510077088	686335808	527594080	883257088	590148352	546482880	412986432	510181472	532905344	1235380352	655477312	652760704	507397504	535532224	462481824	608118912	751612032	485084992	527610784	489240512	913218432	393797952	416210688	566899648	589010944	500277216	517737472	677758784	675561856	1127361920	520862400	568813504	670660032	413512160	627483904	409656480	1005125696	818004672	354246336
	B0053	145315	362270	87425	66979	78561	61926.0039	163419	111981	71413	67385	162046	62258.0039	153489	29774	175430		58885	231758.9844	155397	111504	44046	149213	50175		58844	75461	38793	112831.0078	81265	273383		55524	94547	43508	113931	128942	77217		192282		98254	145488	82074	205797	90539	236482	127059
	B0054	553388	1007392	792488	602457	409582	515127	719210	563545	446527	391900	643208	231615	628937	237067.0156	661863	321340	229862	892264	952754	644363	354272	761757	236362	268576	499545.9688	537890	403858	590802	350439	828826	243843	334860	748570	276171	635387	1404015	245524	359655	581927	278658	378058	380815	226443	1298870	642816	552805	819296	323434
	B0055		793753	485438.9688	71196	156797	170511	476775.9688		150921	166260	397980	375475	245638		397282			405152	200335			223974			37236			76442		386929		30980	373258		210259	195003	191342		117665		334358	1071706		646780	308664	634310	197869
	B0056	170269	500673	334885		117867	61349	237778		155969	70653	343876	210688.0156	181519.9844		250312.9844	120608.9922		207586	179328	87708	47392	293107	48208	87852			41198	107529.0078		225382			221931		259529.9844	170712	132481	65186	765738		277031	360195		544659	317253	316171	192563
	B0057	50640	107487	25868	18565	20793.002	27363	59346	89630		32924	39681	26039	71600	22441	70606	20123	15159	46974	109222	54091		29847	35319			35386	19699	35627	20312	104935			43809	20270	35432	68001	24822	21632	92439		27197	26368	25464	59089	28683	47428	65471
	B0058	3492785	4039695	3648039	4659161	1836489.875	1788491	8860694	827236	1428987	1996118	4381813	994091.9375	2856163	2106196	2180606	3026064	1248067	2935765	2031784	2274935	856699	8567260	1109062	836874	3637592	2635752	2547533	1679706	1836149	1395481	1096540	2793061	1706378	1162022	1939028	6743308	1624571	1187982	731516	964868.0625	1974304	2572073	833496	3760591	4668643	4310000	6168676	1822838
	B0059	16149656	52494752	71672816	29451294	12295406	25945998	60648664	6824483.5	34928236	26034384	22028736	57579684	39854908	9410192	39022976	35156156	13819202	32535850	29343968	10468741	8691859	25475578	17765842	14394406	19790564	24493500	23849368	15268398	17261304	32968356	14301690	18802368	30194246	18068368	31521508	27102720	32542732	21590290	9944284	12376601	55960840	59668628	15503641	58826580	39177104	42678344	43402720	12747316
	B0060	35768780	60348900	48875392	34936180	19539138	32406116	37924272	9018601	30097408	21184900	40284568	18455574	42233736	18045800	43533712	30208690	17575168	38331524	40902844	26536694	14693835	34186952	17816122	23120302	32251562	43430088	33115374	29143108	28985236	39410168	21501044	30310426	36411752	23778372	34896756	59098288	24664116	26725018	33528546	16742616	37303056	29795676	18813076	74156296	44126064	29473100	37312940	21246128
	B0061	106645768	122105168	101056624	101164208	67131136	80894064	137656256	46580912	74512768	83731928	161565104	38750268	134787344	74581936	97731904	78820464	55003964	177706368	94572928	97158984	68549760	139425792	51322444	68314800	71965512	114954912	87821400	85626744	81233024	168070896	59909288	82437880	70141088	59222052	65626092	197555888	62851328	76286952	83191800	52249780	126686296	105635312	146682400	158729056	150531968	97058248	67489200	56479644
	B0062	287569	272900	103139.0078	389125.9688		162095	282679	78673	89249		518000	46896	566177	84146	262024		72700	404120	138459	112887.0078		400153.0313	87468	103790.0078		153210	167477	108715		387075.0313						520780.0313	111267	103188	172756		232093	300560	390831	494067	568632	683042
	B0063	2388280	12030221	8286648	13699231	2915266	22476512	4216858	1970452	9754934	10861345	4129361	1127495	1751547	2353816	17016100	3671304	5934343	8374643	15085664	4848077	996586	4394709	1622615	2323908	10881198	15058296	15671872	11455112	10070100	2848531	2948909	14765524	12838889	4036078	7779797	13976341	1548734	8595440	2183848	2472797	2594726	1200438	1513074	18584630	8689729	3779589	5585942	3734867
	B0064	1800360	2124516	3936002	2717885	4091514	2400420	3192634	1319324	1328454	2806217	3257367	674322	4060048	1588954	3933697.75	1431636	1240391	3386884	1781732	1793340	798413	2831934	1844326	2515103	1547275	2426955	2039033	1553568	1811986	4460533	1712373	1694031	1206422	1455695	1707754	2360063	1142279	1911119.875	1772815	1237513	2947894	2068996.875	2648431	2884777	3819850	3426729	2185068	1155675
	B0065	108344672	62790796	88509808	105338800	55295016	56850432	317278272	17850864	42639260	77534112	188235936	50650928	192603728	49894040	67574192	74487336	63236672	92308048	108375240	78416464	34194520	101454568	35790416	32297316	51698856	61774968	43833936	64457276	77033632	48975912	63862420	91977384	47323364	59709048	45000696	88029624	62590976	70204736	107722560	63700056	116060632	162101024	43712952	65153952	112185376	87815256	94363328	31924540
	B0066	461089	1518505	1152755	1005996	301117	496007	1119875	995442	1052623	436618	620314	396083	1394494	225897	1813916	587615	416532	454953.0313	532158	525308	375789	1456845	546679	310740	435290	765638	315140	660471	627966	770211	236601	1173066	600157	346394	1176974	1195580	404762	841371	748808	186864	1274126	633494	948319.9375	1549170	1236418	1054632	1364429	355097
	B0067	243802	460606	322347	569906	164881	320883	405856.0313	223467.0156	496948	387458	316909	303990	615859	158434.9844	603347	192397	140506	280772	128708.0078	284764	259562	1260727	346591.0313	227631	328780	426187	347040.0313	271396	312235	526192	278485	669684	263757	304653	601516	362784	411231	278333	318546	104015.0078	707549	386626	629997	396002	546931	411861	519217	158448
	B0068	2245079	2332537	605415	2196420	2895461	2488959	3884915	1496751	1547012	1731275	2123053	1542698	3500171	3286106	2386775	1070905	2403829	1275245	1169621	1831129	1692744	1875715	1980942	2188647	1960552	4092833.25	1670551	911817	4326669	1733300	2806356	1124451	463762	2667594	1865938	2566276	1130230	2598623	869513	2128671	2583659	1817793	2249477	1759110	2603442	1422194	1800721	1520494
	B0069	131353040	25748684	43659688	228481504	11476452	22663848	26666684	24581658	18027704	20536632	8963508	19382042	26174744	19000424	29852844	15945937	12355883	29775224	27257642	19357952	11806046	22430364	15577870	10452612	21332984	24794932	21211694	25122732	22642358	13069630	13329702	22199814	13349720	21752432	16416110	17970008	19860880	24906094	47252984	14134659	19153190	27038228	13066546	160725088	31469616	22363338	43486872	11967081
	B0070	380034	655337	1158163	414117	380393	282337	396563.9688	230515	407988	372729	418220	146897	401156.0313	139153	574348	827522.9375	175307.9844	540881	193827.0156	193717.0156	211522	894967	188596	244366	289206	779103	285188	441428	423250.9688	578950	170809	476918	278316	346044	538077	2655050.75	182539	347160	230108	226219	434156.9688	189049	281152	1147230	1562486	584252	1097901	126115
	B0071	607349		1128016			356082		57059	705967			640651	120017	2021824.875	227263	131264		1664266		2675684	110730	326873			290736		301063		237572	310767	130208.0078	955696.9375	222271	774366					644788	124331.9922				2842446	2253999	561376		279989
	B0072	49695136	120298072	55365876	36829376	42444224	60864636	63574612	26198704	86813680	48836308	41289100	59772204	21689660	96758016	86966328	28478716	97098296	32819212	40975944	67596384	26021062	48649260	37760152	27349368	24232996	68389984	57638060	46421712	22721712	36437752	32787022	39042264	53658672	40088484	76393872	78513312	34259712	53777872	21499504	31058806	21577696	41000592	43567184	66953560	47725552	38032024	87898840	41425236
	B0073	518821.0313		847814	786439	203199				447773		1283658	392584	505673		295222			903359	496955.9688	226853		553311	407101	1095122	549157	1327311		176693	2501319					2552159	381864		975804.0625	400275		425787	390933	402882		2318406	4216853		540739	271649
	B0074	22980648	35200484	71898184	34226088	8800138	12999749	87549936	15667270	9442123	12296359	70647928	18347398	19090250	15152438	44725660	69685024	6943441	60308376	7546779	3335031	2976725.75	68017568	15985019	19132764	13495592	17043984	23606048	16523886	21037166	26210134	7992066	8386520	13091716	8234121	22270512	196354096	17309934	26935890	20838628	41170768	51047672	49724996	85576328	29845910	99550272	39089020	22879064	23774732
	B0075	1058849920	744980352	789415168	898615424	870606464	813584000	921437568	1011825664	634196928	722527360	801220672	682775168	699204032	806150272	660862144	684439424	889637376	879081472	1191026048	785613760	1125107200	717267200	888979712	1077211520	872697856	1051731392	919750592	927220992	678382336	1507293824	818699584	761312128	938415104	937113024	975072832	1095106688	771708160	769179712	1188745216	754273792	791011456	825643776	685496512	947754112	844820096	940004288	731614848	830535936
	B0076	2462752	1609663	1606441	1265093	1517142	1113954	2014425	878728	860792	939827	3055215	664981	1307164	1104769	1440619	888569	642316	2136357	1673202	1166106	865688	2811929	597407.0625	647691	1062958	1337130	902828	1166221.875	656607	3599328	701548	1044485	1582444	789081	1886540	1508531	612851	564173	980707	696576.9375	1221037	927429	787318	1665289	1753587	1222078	1153736	634918
	B0077	250247	113729	174183	274328	176939	198706	207899.9844	212181	125402	136229	868160	94967	186748	154103	266990	166035	74532	502599	271802	245087	181713	545302	82256	91102.9922	168581	231140	198150	155164	128911	524606	69114	175584	209072	109601.9922	225999	175649.0156	117525.0078	137962	198833	67662	241849	219805	123044	309603	476034	171095.9844	189847	50691
	B0078	1090502	603683	877169	1630382	4408358	1350266	2308117	580046	1130846	1857698	2456951	1605895	509124	3564748	1818519	642340	508692	1377465	1843021	618933	1039540.063	478716	604803	6072944.5	2537855	7893129	818195	1283057	1090994	2467246	1606132	12156241	817196	2706454	1020398	969223	1722450	687818.0625	1866133.875	4707842	688253	1075972	551392	1079446	1622245	788402	913466	4159004.75
	B0079	94711	284820	190027	136330	279514	74750	125006	167331	96015	93870	133411	108100	76215	107467	134803	72337	88765	280748	157582	135695		171759	73785	104334	122442	497294	88657	121604	165319	250284	105362	76756	329459	66196	170690		59713	214305	134012	61750	179169	140272	132687	224640	208848	80579	94881	85089
	B0080	1686215	1443661	1665255.125	1220092	1605637.125	1344433.875	2235350	767325.0625	1131270	1187179	2717510	550122	1251815	1959682	893937.0625	925878	1961005	6327100	5155307	1341814	1337316	2925810	371156	708132	2161833	2159917	2021718.875	3193904	1099209	4981615	1099865	2468082	1733445	1158378	2111269	3961159	863506	614317	1150693	1125822	1154362	887116	1753938	1308500	1506739	810038	1544530	624429
	B0081	991670.0625	1067541	2692712	898433	610869	877418	1786533	895415	1184523	575003	1029418.938	280044	934593	643380	1314617	1110049	550149	1079347	569110	997385	1177792	1313259	349217	929769	1430155	801497	966851	965568.0625	508996.0313	2865518	689302	734112	667623	604099	1202615	1549896	295574	795486	420831	1126860	472652	499619.9688	352870	2493167	1950594.875	1036811.063	818988	1081181
	B0082	303231	202096	313432	141536		163500	108099		232599	81249				507686	134981	139513	98639	195804	174710	167077	73941	236175		85241	279353	141394	290958	177666	102817	104875	96335	229746	114119	112967	312396	152459		93754	71954	122900	54041	129172.9922	191753	485463	117532	114688	98604	265456
	B0083	236166816	133641664	144717088	205377616	148970304	163987184	197741984	215009504	139647728	179656896	235993728	128145608	141267632	165779968	103500992	158652480	193119360	128063352	251687824	106006432	276260224	147413616	131228032	204705392	219959792	207121712	187752256	196852144	120250168	230264080	145844512	135234448	164396256	168445280	94526160	139718064	138807808	159273488	206513728	176060272	148507552	192643600	145108432	185449104	145455664	186937360	142206640	204317712
	B0084	1078838	403043	563544	452944.9688	422663	319119	661868	243151	376551	332674	1641613	211603	433048	357611	288030	365003.9688	276330	462274.9688	651862	293180	354316	785550	176108	195648	402076	389534	296580	432690	225182	628444	244252.9844	311036	513648.0313	254615	445585	312437	195598.9844	187763	203317.9844	274029	327759	408469.0313	256029	517595	445339	429500.0313	372484.9688	260388.9844
	B0085	37934		43790	75224	71537		33802	36371	37543		55575.0039	55275		35410					164468		30874.002					99167			31092.002	31523	35556		63117	29509						26131	31035	59083	47439	56281
	B0086	1426533	2050030	694776	3121720	644537	1164673	2667558	223961	335181	1218936	4179435	217637.0156	153761	3448131.25	3905343.75	732492	1227061	2706874	13603544	380591	243114	2676381	109965	298590	3831202	678124	3608799	849626.9375	296914	1510470	231858	1984521.875	2626957	1121615	824948	7880441	214364	577104	308526	438585	266209	1684133	1572980	6736760	3212677	1503821	242538	2028817
	B0087	6853782	3884411	4877297	6600309	5048091	4582842	7336692	3232816	4002968.75	6745888	10820155	5139232	5738016	4965454	3867464	3139993	3880778	8128736	5613929	2999773	5100919	7884729	3612786	3816735	4719554	5332072	4049301.25	7125958	3135574	8761479	3729285	3949225.75	2789893.25	4158691	4661172.5	7652013	6085134	3548035	5767009	4106668	6267335	6371584	5991129	4599075	3901895	5873192	4029802	2600550
	B0088	5986967	1602564	61440512	16024028	2566468	26381368	4486510	40521900	155226640	102592184	18416996	91764216	5642516	4341212	14397722	131399064	9461477	1592797	4409298	35603756	37378716	6296079	51934976	20836174	7026834	6412197	18189350	1899094	31026868	7757631	126792136	30712930	52910264	62345256	9892989	5143792	20006668	10519858	537337	11386354	34970232	4906333	12021551	8142542.5	53037272	2642882	16223028	33400234
	B0089			96054			46447		46603.0039	248367	98377	54637	166219				244874							61756								93869		49062.9961	81596							42347				104909.9922			26121
	B0090	80422	103548	162382	422986	390997.0313	173029	515737.0313	124279	541648	345744	38304	283232	641429	684968	43259	350460	460454	1069065	119363	924502.9375	43982	60998	145893	191261	547440	60483	132122	154582	84451.9922	70082	971406	446413	386731	700855	78011	96100	81483	1056135		1710222.875	59091	17245	103955	302886	317099	546900	266306	505538
	B0091	608636	227595.9844	255548.9844	307081	181431	246090.0156	257224	289515	158429	218983	321428	180053	210051	290852	138386	198117	216079	199064	240221.9844	154316	237317.9844	589313	228148	173697	222898	283217	241543	253758	167750	412885	233131	260447	182906	270598	227533.0156	857650	203901	172672	83344	129769	363355	114599	345189	280805	313237	153923	255192	145469
	B0092	17137170	4783798	4394089	6850446	4585200	4622208	5209733	8542773	5070661	4619205	10767846	4382326	3782534.75	11611076	2319544	7977667	11752491	1846964	3682454	4389007	14179248	11523472	6535386	6906056	10362231	8864170	6622194	5826252	6615154	4680896	6142179	6988853	4632976	10788788	2820124	11695975	4896942	9062766	1636806	5197200	9662435	3576575.75	8542492	6710344	5085917	4485969	4490716	5784926
	B0093	467013	619038	784245.9375	720016	208544	637168	755987	284222	527805	345817	500911	116241.0078	396558	306434	706529	493147	220301.9844	649458	271896	356629	526577	676781	215119.0156	113366.0078	457162	1391133	445986.9688	462026	577271	589884	100954	366900	176364	180034	465433.9688	1066170	105131	386079.0313	105793	1731371	412461	248570.0156	216908	716851	863107.0625	372179	393431	391719.9688
	B0094	16152.999		171522.9844	495047.9688			69960				209859.9844					68263		117784									17560								17977						134507	22904		32922		79308
	B0095			171013	162531	154327	126384	133432	67553	72656	78364	124619	38530	60119		73182	128943	67288	179829	68513	66247	128333		43260	58066	172236	174320	127366	117111		197393	52155	86923	83757		94774	156966	30840	62042	52655	56662	49252	51408	31172	234729		74167	63777	65920
	B0096	261111		422279	162057	56927.0039	272156	79783		55066	56784.9961	17725		33881	244038.9844	16650	49585	52808	66098	270006	115292	26988	85226	97859	122213	218959.9844	86645	348956	187907	70588	43683	135012	197322	217810	123853	252525	51018		170737		80997	17296			154818	140799	46929	66856	53749
	B0097	218173		429575	50014		438632	103966.9922		30557.002	32480	81972		24372	56771		25362		62702.0039	345180	67228	63310.9961	194562		74530	305495	46733	614714	235106.9844			100719.0078	273680	20945	91293	49327.9961	39803		28108		149186				46704	94076.0078	71979		142917
	B0098	45001	265150	42914	95397	72563		49023.0039	81021	88151	76757.9922		60628	98380	63472	257777	223648.0156	43259	507582	86764	65455	199233	68157	75603	105387	93187	238560	57423	43413	269639	58255		253137	116279.9922	39156	79602		68903	449317	68401	82833.9922	68494	41505	34166	40271.9961	136850	326714	61655	62676
	B0099	777587328	856117312	728506688	731791744	827972864	502656832	805844288	635730624	827653184	401968000	544248832	548950144	613684736	705707136	662123776	728428032	800558464	857309696	994457920	937405760	724956096	597715200	423286080	586965824	1017052608	890445568	506308032	950676608	611935168	1051174400	769643200	711916352	1086344320	521782592	652933376	751545280	449603392	556176512	551753152	839676032	559724416	726386624	633515008	529387840	643699456	723702464	819397824	806057792
	B0100	2433963	1715632	2398070	1121565	2056098	1148395	2454274	944308	1261904	918951	3833282.75	717842	1450451	1652984	1440839	1085298	920175	2378521	2172771	1867666	967763.0625	2005636	508105	818259	1187796	1305758	818069	1288228	573409	2543708	1422946	949981	2115856	631161	1653848	2127305	596232	576286	957810	1163389	957207	1188579	966456	968542	1613051	1637368	1473573	871562
	B0101	118721.0078	82664	106387	48916	94376	59733	85928.0078	81591.9922	40694	41277	182020	52622	111178	77077	106202	79955	45577	87979	76307	83474	45518.9961	118893	69710	81737	49898	112819	50467	63709	77683	92784	60295	39211	74640	65821	116289	202797	42845	50619	94799.9922	55777	82399	88110	70980	102143	184757	68679	97344.9922	46517
	B0102	7963457	523752	7702781	214636464	29252188	26942318	16071536	1153963	7885237	82875000		76277344	15359535	4192856	69880592	15047899	22758368	183338624	18266308	1760148	1318261	77776360	2643076.75	36412868	12290155	15862888	28919572	3600065	19027132	4749011	39012040	4550927	1996965	25910004	10571277	241393104	2966716	8133879	101074952	16161623	1693798	66172940	4889807.5	2270602	9685405	52906092	5911814	3360062
	B0103	44454832	39313680	52261204	39588396	46973388	21562344	50348632	18988550	41496520	34357440	39044692	21436566	33815692	34874316	25554900	50621720	41049628	43193984	43836868	52542312	30560608	28890086	14350055	39979564	81966432	44382680	21844784	46510064	19351012	81040896	69022632	26049864	75287528	42567144	44235732	35485584	23623836	24593304	27867468	41684416	18758938	38773120	34614816	44114332	57251104	40885172	42806092	48124504
	B0104	1699732	741308	618038	703264	457337	418589	1220415	182074	587652	1214304	2317845	346376	787387	1452581	443291	470051	446562	710545	713542	815392	387992	809432	114296	348201.0313	1220122	740307	706781	529944	272645	2123357	895020	308310	472358	567732	566758	388976	290012	360972	255692	336574	367115	574708	731318	328504	1209330	889747	486516	452117
	B0105	13789745	21173402	10794197	14115057	5125987	11509260	47584964	11279183	16631129	8093593.5	12232578	3566586	23170486	5678217	26397032	18402890	10887591	22874606	12165651	6709695.5	20299176	30444424	11078409	23492700	28600248	14298993	6308474	12736589	7689136	48287912	6328396	13512802	3203785	3683296	20939886	14127574	3501834	9131993	15962269	9143161	22742172	5801408	13336897	11689027	72533232	30174006	24764836	18480604
	B0106	822655.9375	828513.9375	595053	622194	727921	531401	756921	403487	1230407	2331400	741936	198725	488659.0313	912418	1175259	1176232	1572401	1337749	789795	2015689.125	907290	483195	389206	1255024	933054	567781	1123881	959598	467118.9688	2862494	1048854	952339	2000798	654648	896646.0625	755995	634401	359732	908949	811278	370586	626348	727437	511487.0313	2568673	588052	628655	905527
	B0107	2457601	4223426	3381632	3623278.75	1181142	3255154	3634206	989096	5946533	5810343	5364115	1582155	4713443	1820503.875	4311156	4131316	4139443	11623742	1425809	2195812	3573175	4246818	2056569	4087221.75	5476648	3713279	3812156	2587044	2521603	8933237	2974163	2474427	2652785	4654932	4004380	4130056	3872785	3440270	1470037	1394868	2470770	3457745	3750482.25	3295504	14568457	2754845	1833367	2277592
	B0108	121176	164635	60087	325111	86883	157219	373720	149101	123540	43665	39771	30453	407224	59924.0039	183814	126702	65393	269524	133515	50966	225171	269891	145490	253342	144933	145206	90493	156128	70794	832464	60443	124818	50586	38102	265759	138063	28039	57607.0039	192566	177140	110072	38518	108691	330106	316206	263491	193159	191304
	B0109	6059394	7779958.5	5795595	13302309	5630219	9047766	12251155	4633618	5440899	8569348	11856792	4940024	10594861	9525506	5832827	6172009	5235321	8989345	4005859.25	5167104	8204098	9951854	7501621	5592732	6024494	8571014	9377955	4791000	4953053	40739648	13222541	4123072	5843478	6353691	6792200	16453685	5419745	5697268	6683126	5271242	7989509	8348441	13763732	8444890	8791803	10374703	6861135	5444723
	B0110	20876748	17746528	31327860	6374986	14944375	7024179	10221795	10066054	15650677	12642756	5677938	6883378	10405506	12214880	18583616	12838459	16133040	3780525	10549156	8180935.5	17592746	6269340	42120404	12482696	24500580	52388132	9796276	6714911	8103792	10362888	15032732	18158712	8586879	17649526	17307630	9090973	16977428	18090558	21702928	31532076	9914321	21427708	19494264	26107678	15691636	18125720	27998878	10997122
	B0111	4237188	7795712	16302598	8032210.5	10056904	6900498	26899216	8510723	11026987	3232265	10119087	3732058	5160881	4996217	16690802	8255782	5592694	22731600	13110622	13644407	5562043	8954503	2327951	6287921	5154482	7380955	4304594	6528972	3580529	11468747	4281520	6504954	7328803	2387113	19468316	14022247	3308830	3983993	9333238	14959596	3897881	6222359	6077037	6943897	11351522	14966955	24684252	8876163
	B0112	488346	776629.0625	603303	226649.9844	379052	286129	508348	234263	1098889	278944	95962	236671.0156	166446	458663	201244	464331	493197	151371	580402	265792	418388	366567	113627	215847.0156	739326.0625	566851	532902	371753	255947	301832	427251	361222	309709	210324.9844	570885	259474	114959	310647	223035	871609	88972	493798	774657	882528	258095.9844	88135	1071617	543941
	B0113	480928.9688	3231883.25	4291033	4471404		1920624.125	5257145	1735988	565712	3111741.75	48461.0039	4989838	2775439	849500.9375	2822135	2806791	235243.9844	2113855		8280047	1574975.125	2017956	2051054.125	7965384	4031984	13439555	1776904	3563801	5513936.5	131677	14818588	3497904	223613.9844	6912344	171909	357664	2674509	642022		6584239	1073328		63889.0039	2567408	1941174.125	597837	784145	6974113
	B0114	3392633	7294713	17133058	13637493	158080	8693105	13839245	5923754	2029921.125	13392803	286216	17180562	5813213	2948973	4638268	11313221	332787	3341019	250665.0156	20838170	9353494	5026254	8053870.5	27535800	26148108	40766572	7000906	11413824	28365362	684602	60919376	11109511	884970	19215852	567121	1561913	4591949	885769		23705464	3426300	187862	327963	9886532	6693352	1789659	1626143	15361031
	B0115	2010144	444124	865144	146252	707503	132993	1469029	795802	787059	318386	240730	560914	440634	1025370	252038	687239	738873.0625	96457	946437.0625	875131	441311	525615	477362	1256912	518908.9688	652457	277088	197849	164137	205976	979518		474470	503657	1164604	129171.0078	663514.9375	306855	649671	1045916	219916.0156	2159196	800590	1626785.875	661917	154286	1070029	720272
	B0116	4943996	3041795	4459533	937999	1732880.875	1648742	2892121	1075051	4125077.25	1588351	1632789	971623.9375	970295	1967566.125	1117248	1907905	1234179	1390210	2971607	1503172	1501004	1991672	700308	1289751	2319132	2675532	2474941	1703665	1265482	1209564	2538226	989804	1678921	1157190	3383256	2962134	692625	1193241	1308772	2654475	566674	1981952	2377617	4589924	2273849	577842	4096781	1442898
	B0117	77521	1984662	2006189	1205147		711049	238293.0156		2254800		172001	319949	2129502	2346801	8725199	143565	211659	2155689	183660	1633343	1113278	1220583	1291708	46207	1344790	644023	3701734	2396745	532716	388013	469472.0313	2322526	1662386	2233336	1266503	166511	507062	1681341.875	616648	285026	3328019	569605	3722612	290745	4916999	749845	578257	1982776.125
	B0118	59980	346790	577333	522929.0313	47938	308949	87988		403065		94685	97084	579169	718772	1304573	203672	55943	339075	52314	372759	233748	1599089	532630	56724	330851	693372	834234	1306523	550839	108970	91209	623696	542716	736851	295205	78883	180666	324020	148176	52476	939937	149182	626528	106540	823733	260704.9844	241205	595706
	B0119	6502178	9590041	56770032	12823427	1596508	8332896	3260688	531077	26505952	357782	11201314	2409613	37714052	48437432	30045992	2134354	2786766	1567941	11905865	30271192	9045617	21256432	9246688	1727806	18065080	2685303	16339431	29189832	5148590.5	4190061	16091861	24398590	28079230	34841008	20821514	26117034	3707370	6678167	6105654	4788457	6929771	2071208	38756268	3923871	67238976	12568261	10601160	20102376
	B0120														39951																			42192	33359											91835
	B0121	153770	230175	233167	56912.0039	205018	59126	142229	87758	163178	60067	166799	91346	114001	247847	135969	273063	176893	123792.0078	251714	347473	72877	265739	67475	102862.0078	303687	301361	63694	184680	163829	129202.0078	192666	173710.0156	374456	165601	184711	241996.9844	49455.9961	139865		185456	98504	155793	184288.9844	60229	145814	155890	140583	208055
	B0122	1245772288	1866618880	1361358976	1952203264	1271581312	1611127552	1461299840	1477235712	1352897280	1285694208	1185137280	1000062144	1310145280	1382195968	1261894016	1082255104	1549793152	1545590784	2769180160	1131407616	1446766464	829860352	862450432	1203533824	2000168576	1468155904	1861221888	1536321664	1094541312	3000065536	1234420864	1462104576	1350571008	1316891264	1275586304	2048002432	1327419648	1439872000	1891320704	1640374912	1031075392	1201862912	1162529152	1400612096	1039886848	1517860480	1164218112	1618998528
	B0123	13913492	27225616	13722692	19226822	13084369	10538262	14174211	4413134	7505342	9516176	41907512	4397315	18364364	7893590	23862126	11117831	6321854	32603542	21357920	8306731	5612295	24325922	3339616.25	3501236	10585435	8777367	11895679	14105397	5546479	57958308	2335453	15559026	10486420	4725349	13444915	10182815	5956852	6093509	14511866	6451801	13123263	11659870	14068360	15495013	17572284	16495771	8327586	5540218.5
	B0124	85625.0078	94089	102686	116617	80273	84591	92130	223126	44866	32607	553062	34476	127935	70535	125072	63041	43884	274205	217145	93561	46233	240531	23876	28751	75857	69139	104476	83897	44034	245773	21198	67864	77900	33749	81472	165459	55867	45650	156387	30435.002	95128	116448	70287	116585	162041	80904	95157	28269
	B0125	437057	439503	625587	776221	2292247	416789.0313	1020030	283456	532718	788296.9375	1495895	602499	370571.9688	1670256	1095988	441232.9688	297467	705160	1426764	157320	177641.9844	393037	219188	2134093	948984	4820464	377047	714149	420567	1128651	689019.9375	7704699	467204	1029459	394901	541743	715638	300322	669937.9375	2828552	349673.9688	643663	459701	334375	713582	664582	395663	2244246
	B0126	26005504	44838144	20458848	34357404	23368886	20200892	30003194	17429650	24847292	28601728	28628768	20125188	31954034	28908870	35183584	18248980	30126984	54936384	64345816	19735358	26614996	21225240	15146363	19040734	38379208	27972262	18454648	34843008	10827169	43564216	15758627	29570708	18803408	17148760	30089322	30796068	30345308	22634232	56941228	20719898	23805788	41898120	22720284	16964902	20816792	34150944	24225534	29268952
	B0127	824383	1125721	651087	1260544	1113335	861984	820364	566970	524346	1413251	956135.9375	540566	1143310	2884145	1218448	613356	927301.0625	2997883	2194841	713381	1082646	861938	408297	666408	1273486	760688	824400	1366330	386447	1407775	601059	1262943	554973	1124914	761388	1731111	1780822	918853	2170179	949205	1256892	863045	1021540	444590	565076	879098	891189	970717
	B0128	692218	873988	539465	599982	605478	627810	1084730	401018	649403	506476	610280	333353	736123.9375	602629	604619	630152	891596	688489	1519211	432169	602605	339541	474953.9688	352840.0313	776466.0625	823200	548845	989395	567315	1065848	670096	539121	411340	423827	527331	1427364	1089442	521238	770457	684774	405803	521247	522775.9688	596430	966227	442913	829460	548703
	B0129	641370	265030	709824	244572	201342	242694	236964	84547	197918	73943	186870	97689	182573	134891	163084	284064		339303.9688	272632	72260	83219	478120	116252	52450	246172	340003	173399	242364	88544.0078	409487.0313	88917	144401	149464	132660	279583	373615	66092	140246	86842	74529	148277	111259	94033.0078	566169	308548	103344	116667	56022
	B0130	15505036	13095202	21504306	5838327	14404708	13544584	11101073	5215521	5980784	9821310	10990257	6123494	29174732	3131211	16181738	7838905	6632266.5	12735512	33576072	11743070	7155406	20677802	10503477	5799720.5	6341501	9772260	14365293	13800916	9052200	23776072	7261724	10331566	9412680	8103528	12966890	81955528	5764252	7754939.5	13943178	4439547	14207130	28928652	12595324	12417090	19318672	10685383	46004404	5168382
	B0131	335619	913550	606547	711114	320670	509412	818975	295836	298509	451586	1299961	249972	421585	419631	820325	556890	458831	976465	3028957	343506	493311	777678	671793	512279	560304	798957	645314	555435	549222	1126964	291640	485007	282796	378089	790809	1368773	692434	499509	495381	472309	852867	1027732	585731	1309987	619637	541055	478090	346222
	B0132	1115587	5352825	2658649	3237383	2000659	2258147	4119364.75	1644349	2470079	4204520	8621942	2418482	5096734	1745855	4730843	3586054	1896517	10208898	50012584	2442399	1429151.875	4550900	1786558	1460430.875	2099840	1829435	2794156	2440905	1560515	6605872	945478.9375	3000664	1700586	1302106	2136308	14333450	3250677	1618557	3346018	1922776	3538622	6258677	4528550	4578702	6169503	3858767.75	3543924	1455282
	B0133	1433055	561052	643626	524336	374868	311663	391443	149232	164389	282365	959615	181253	577780	275229	856419.9375	264200	161572	667423	442163	499098	218776.0156	1275236	281921	386332	290769	561522	303191	462518.0313	284859	624597	351065	360042	267649	224883	470654	1172846	217897	330135	292741	196554	463320.9688	628027	651311	558637	887192	713318	271115	284372
	B0134	891351232	1396079488	820730944	1767176192	974555264	1041025600	1241784064	1268749696	1166523008	1066352320	1011936960	831863872	1045941632	1038237696	976974464	944190464	1216342912	1386470144	1382968832	963775232	1301913728	805152512	840232448	926557568	1300372096	1255265280	973004032	1095814656	998876352	2397452800	1021096576	901969728	1084099584	911980352	986286144	1745677696	1037291520	1186627968	1442110464	997413440	898045440	1037319104	1128626560	1254623872	893364032	1193856768	722258496	1071547968
	B0135	2180885	4403670	2098838	3240752	2039490	1324288	3442246	1192295	1388302	1472124	7055832	928778	3213613	1284784	3869469.25	2102661	1083645	5896215	2634273	1656541	1105364	5940559	626932	568571	1295295	1832612	1158890	1964927	1164897	9338205	596803	1669372	2132133	855359	2406258	2955109	983289	1209803	2817378	791351	2945644	2294582	3217465	3520069	2902243	3344197	1420306	823967
	B0136	55391	30955	40012	62740	42399	46313	51023.9961	56955	26030		270774	23471	56361	28508	42715	44667		154984	59718	49987	25760	126501			40683.9961	49764	49981	33945	25901	163160			49378		45811	66734		30395	67596		50527	62106	50043	77211	88403	40577	33285
	B0137	13116811	26807832	7899927	24093870	12583359	9716981	19273166	11823563	16347722	17220412	17399250	14565139	18969094	16557343	20850932	12966037	16418637	40776120	23422150	13769671	19028884	14960337	10643553	11706857	17897526	19026252	7024309	16173320	8222377.5	29084480	10025063	12449613	11881836	9713915	18031636	24526956	19380332	16750272	35000180	8905164	16352415	26041124	15348468	11233105	12802532	21406224	10672357	12400078
	B0138	317231.9688	443995	143309	356471.0313	371483	156396.9844	312237	256950	186887	287184	503166	279453	564213	563448	556489	227580	207924	1642002.125	392251.9688	247514.0156	299992	558684	214134	180064	269529	350624	125574	361613	218445	455828	156078	274298	157389	202286.0156	468735	597263	376514	256552	1199885	87114	713077	551573	398947	499052	279279	345305	180930	151304
	B0139	1213856	5261423	5875818	3731558.25	1469843	1162668	5000368	2069285.125	2821004	3156113	4258975	1664588	4016904.25	689176	5672746	3455914	3408781	1929635.875	4697184	3819161.75	2472016	6929974	3958563	2715652	1836320	3378928	1767620	2209150	3021186	4239340	1709359	1837509.125	2130145	3795256	6996685	33703368	1011042	3977272	3882306	836070	4380615	8038830	4222105	9577947	4719581	3332135	4852782	1703009.875
	B0140	1012857.938	2783524	1505449	1791704	402695	846686	2231220	556788	707926	822969	2042846.125	839975	1539176	730995	2841556	1065367	814903	1785641	1306354	1272858	583708	1470760.875	660575	1515953.125	982647	1263884	765814	885884	1321026	3279436	1093940	860194.9375	683657	1113046	1031712	10372482	637332	556174	1112443	854156	1563353	1921911	1513842	1926610	3380585	1500529	1571725	846140
	B0141	1130876	2581536	969453	1887994	799709	1120022	1031428	509799	589518	1149444	3045185	772539	1022506	791879	2023403	867172	534779	2327065	1423940	600540	620511	2341828	751131	656420	743579	1229458	1572825	895457	1248634	2406297	545167	750599	638310	1020417	1153502	1890092	1252696	839406	1741386	489432	2407067	2819735	2088058	1288117	2730374	1307528	963709	581550.9375
	B0142	6619688	4483810	6150944	2758041	3652985	4579179	4956786	1920538.125	1877690.875	1927133	18292116	2725770	3760968	3473449	5912149	6547778	2202952	4089975	2931506	5578203	3522079	13324290	4286796	1993481	1934720	4493227	2017702	4521752	4151513	6446526	2523234	1891517.875	2009877.125	2387411	4016158	32117858	2325359	2939178	3405105	2103839	5378521	3699646	4456830	4606751	9597391	3695216	3321991	1112597
	B0143	1194959	877688	735887	1223266	588622	1086615	1095192	607319	1152946	497570	534393	642932	878184	32401958	490835	534243	489981	1639956	959393.9375	728680	909012	1399603	918260.0625	1069975	833573	1434547.125	1706717	460403	768214	692799	848823.0625	595306	684141	663774	764313	624692	323873	910333	238778	513954.0313	537401	588319	414759	1424776	852532	775211	1232528	805003
	B0144	1427523200	2696808960	1498464000	2796779776	1698317056	1745334784	1960035968	1540485120	1654874624	1757934080	1799982976	1358750848	1710991744	1544698112	1935641728	1366704640	1829290112	1890162816	2488901376	1482939904	1792595584	1425178624	1099491456	1345772160	1950214144	2238177536	1570964096	1689640320	1442493312	3516503040	1365216128	1492777600	1906674432	1635455232	1721555712	2716026112	1540838912	2013767168	2557806592	1309960960	1591156992	1568461952	2192113408	2015431040	1370367104	1825198720	1801133568	1505191040
	B0145	542334	1175986	512007	783193	545805	388805	590671	265464	317135	334932	1880063	227707.0156	678335	293166	1015290.938	419514.9688	256583	1266346	540375	375846	227455.0156	1795279.875	225072.0156	261129	355876	429570	314567	502865	289713	1846420	158015	346523	458759	248978.0156	525080	794794	271348	306064	685111	211298.0156	681564	569933	634376	803139	882956	609591	385153	252885.9844
	B0146	166710	187467	187427	204183	171768	121927	184255	304738	78971	86368	1067297	66444	237321	106688	251152.0156	133648	76266	541541	253507.9844	212841	67747	517197		36789	114154	131852	125644	125605	99168	399021		81804	143084	66973	167612	259312	84666	93843	267335	34652	188420	238915	203302	290438	340192	189363	164477
	B0147	4613536	8606367	3051701	5222783	4155384	2598476	4750397	2325829	5182783	5329692	6708558	4786263	4603537	4329222	7483688	3376831	3532880	10771239	5056513	3632719	4191716	6170149	3350399	2733617	4471062	5495886	1996620	3451762	2918300	6126506	2700505	3404322	4266716	3839086	6188905.5	7287518	4839374	4124897	8019592	1997774	6791982	7502281	5476223	3976676	4172391	5871066	4361631	2735611.25
	B0148	1304206	2440547	1748588	2142241	2521282	1141841	1437372	1258245	1124603	2799505	2369196	1241106	1988776	3505837	3394939	1407247	1117752	6738171.5	2599276	1422731	1660961	2047541.125	895056	961806	1323646	1478751	873374	1126392	840943	1476504	735194	1290424	1212865	1926097	2214579	4460056	5941857	2065030	4178136	814749	3421000	1902110	2934523	1116370	1191588	2124974	1909143	822706.9375
	B0149	2215850	7583979.5	3988857.75	2881944	2213351	2516485	4951955	1432650	3497704.25	4257457	8597626	2336951	5926281	1273697	8817971	2986740	2100688	11013429	5165939	4179082	1802524	8901797	1838024	1314029	1843909.875	2118488	2321835	2980190	2161813	26055816	2398755	2689247	2812718	2360273	5354733	50340640	1423313	3351593	4896232	942884.0625	7339589	7441508.5	7402994.5	6011820	12424995	3615805	10417836	1368123
	B0150	91735	130289	251799.0156	146551	143220	149438	130255	79554	104214	76929	97243		113181.9922	82666	89800	161783	94240.0078	176395	106589	72650	85901	208513.0156	66891	76416	122550	154561	108710	158332	61928.9961	229152	75546	63875	125218	94221	137248	245579.0156	57178	98816	66785	40537	76922	71585	74120	415826	152577	84928	93756	79197
	B0151	4961405	8915019	4777391	10883643	2610045	8078624	5486608	2755948	4281269	3549208.25	8494639	3239512	5860186	3235477	7482945	3118440	3021579	11395718	8192397	2265693	3647077	8357532	3957085	3276433	4746302	6331112.5	9753595	6816701	4786208	13624867	2719270	5937592	3981240	3487602.75	7083364	10490057	4526857	4596892	5818807.5	2054533	6215554.5	8277968.5	6373309	10192592	9276152	5793345	5874781	2191053
	B0152	1125112	175507	767682	356034	218956	304900	341405	247387.0156	209708	86526.9922	2043271	211963	381980	489177		455529	172927.9844	536413	697494	669148	124523	822114	212438	1064467	333798	1035541	207752.9844	371821	1033059	343982.0313	489486	1198499	476876	232302	131861	1368047	112602	362760	256808	201493	276783	334881	142274	656080.0625	360815	205708	227703	218468
	B0153	1092132864	767713344	810905152	1074953344	863822400	903369728	1024514304	588098368	947326464	1128013824	813198016	636103744	776182208	864553408	650586752	1007690688	940429760	639450240	1394939648	1288397440	1022768320	580208128	549454784	890370240	1017412864	1042264576	1126566016	1021346176	705122752	832327744	964526400	1303040000	1355239936	673425984	606221504	687248768	790430912	733159936	926813312	831210496	536604608	747796992	608691328	761931520	704267968	734413952	1152169600	880290944
	B0154	2418216	1962657.125	1578810	1488489	1489732	1144012	1406349.875	880544	863344	1552203.125	5001446	790565	1671610.875	831926	2093048	1553057	693724	2744089	1655174	1927148	765575	2627541	832267	826423	1216974	1730359	1232347	1863624	720674	2712455	875805	1528651	1617504	831122.9375	2066331		758858	771450.9375	1380608	725993	1727324	1250570	937460.0625	2087342.875	2277892	1644303	1209201	717664
	B0155	2003857.875	1782663	1901205	2170900	1938831.125	1975049	1711136	611776	1345771	1689341	2652302	1164482	2336863	1841229	1730967	1578261	1310084	1887955.875	1386217	1858171.125	1530257	2791102	1764690	1555693	1791569	2255198	1803644.875	2707203	1375021	2377808	1423315	2049356.125	1382759	1702816	1959201.875	1756031	1708921	1279114	1443273	1662894	1709267	1609514	1383595	1936158.125	2490669	1736177	1711549	1887245
	B0156	1221689	44427	3249365.75	905382	1000958	1226621	1367303	91187	748794.9375	150126	1254599	215973	1203764	1101917	148360	574873	1646649.875	781281	1702222	687597	629082	809094	356784	1212339	2192548	657333	2147747	765651	451291	29011528	658345	1329153	1736665.125	817537	100181	373662	546417	859997	1260420	6188151.5	246248	359116		597292		405133	229063	1057716
	B0157	23679300	5368167	47130928	12884406	26324164	61088476	13103667	4016757	15571539	69919832	7618663	10149720	6567906	8474397	9846019	4630358	9308726	10750964	16340401	12377960	3392279	10570155	86107752	23640362	17519804	53575040	84699800	72197720	31712786	3919029.25	28064748	16666469	10783988	15594077	23146672	15588982	10591519	18293234	5752024	17512624	10678878	4541968	5148068	18997468	17520780	16076073	4104545.75	41963332
	B0158	52690244	20433652	47230216	63206160	23401008	85594784	47595552	25133148	76815464	63618180	28255172	14661318	19648142	28438332	18985994	31098154	49300584	31233890	53911720	32157906	54621128	33425396	15889429	16180945	44533864	52239820	63745832	51139732	40881488	21354052	27316208	73992816	61851984	22953972	39742908	32316900	14338463	45836652	14825036	25877190	21205524	10384709	10446194	146832368	26144910	27212192	33689044	24524260
	B0159	805745	286878	681989	872485.0625	333000	1027154	699923	530327	526635	428252.9688	862838	129155.9922	602260	171685	177538	506789.0313	519071.0313	644611	663348	892968	881283.9375	554648	163560	91328	422449	393081	1092746	771436	254178	224399	196180.0156	840717	906796.0625	262154	561098	1032523	112062	335244	187212.0156	279622	243891	134035	201296	1516175	403601.9688	380893	409450.9688	203311
	B0160	31524	30458	25851			26582	29684			81439	47434		32848			30615		149871		88721		32630	20407		20081	26513	27681	30480		52966		25717	26379		33503	41509		20993	45457		19648		31906	31993.998	36165	44968	32618
	B0161	7321865	3119975	4577068.5	3303411	5300150	4513717	5645580	3167038	2989557	3563234	5900045	3992955	4797895	5542546	3171026	3869493	4398044	4338444	4261759	6225320	3797550	5613121	3642192	7177156	4733667	5892195	4419187	4281539	5465495	2709095	7163794	2031137	4156417	4702558	3093009	9106045	4403942	3928166	4567809	4103128	3883121	3147814	3012718	4415426	4758176	3753560	5584844	4042778
	B0162	2039964	1316576	2005188	1071017	1481581	1063964	2042451	799227	1085253	1041826.938	3237410	760122	1380080	1152138	1440650	1330721	900167	1533379	1349606	1873280	718859	2271657	968738	1346354	1066582	1599356	914239.0625	1182503	1002607	1758077	1594990	947556	1344254	842348	1648994	3543623	1151580	915508.0625	1118016	917307.0625	1378916	1294049	1267356	1650203.875	2605015	1274683	1683238	838606
	B0163	939442	913297	834314	1285222	919419	643563	1111242	490317	718320	1451697	414040	481009	654055	1286118	920238	1009511.938	749694	1407392	1113172	1313430	500986.9688	972634	423136	909403	766717	841742	600628	982414	545940	686444	580679	1586942	958274	523376	1287048	1477233	953407	746799	786456	685275	718508	600170	909167	1408737	646044	516874	1793758	585724
	B0164	40984092	25056158	41441760	15979815	16714906	6111310	12760747	32211968	6718814	9137385	35362176	13728882	23656144	7713638	12308887	10319515	26781572	10239909	21150772	28932152	9233012	15025316	29065896	13797940	15343051	14502703	8266954.5	11502752	14931608	19037230	15895779	12956529	17519580	7410718	35039576	24752024	10028230	14930819	5284524	10251098	27940514	9698517	25935116	37846792	14565701	10357472	18111376	10355182
	B0165		573815		276881	183368	87934					435700	182041	195379		624344		126245	525266	154664	181658	88246	636768	367455	84390	143219	204874			176208	338748			238754.9844		237595	510907	232018	292738	836182		1127018	1141292	309408	270479		208737
	B0166	1925613	2309280	3433323	3741240.25	5390316	2228071	4641022	3442420	3471512	2453003	6808882	4358651	4581671	5216249	5435885	2399306	2134245	3983590.25	5148771	2946382	3108696	5052225	3759032	4444277	3926374	2417580	3811513.75	3564462	2572054	4793559	3006251	3235899	3090700	2539802	2441994	2753803	4110532.25	2247431	4304783	2491216	5424651	6233186	3742600	2574529	5101708	2766516	3202081	3861095.25
	B0167	114068	107225	112397	683093	205497	87053	115155	82124	91128	86990	245899	101537	130120	151084	161365	106043	152344	151128	230536	220458	91491	90974	88363	89658	94121	158236	71130	109859	106179	623917	71389	62749	196654	93695	88232	91248	101715	135781	277091	95303	99339	156483	83820	54476	74724	132954	108920	51165
	B0168	4848928	2991993	5929016	21101396	6789546	3231798	3388069	3184888	3453956	2690323	7973407	3472904	3327365	4708106	3439747	2720603	4112571.25	2756752	9265936	6046477	2756580	2575727	3407301	4439876	2460028	6669768	2371937	3272536	5255524	49105636	4352505	1787694	5218135	3401407	3046527	2501752	3266853	4480098	6815064	3285899	2445243	4199755	2556290	2187803	1996058	4835093	3198698	1978192
	B0169	1799950.125	4664876	3081040	2190368	1635853	1442753	1991044	728089	1710919	3148907	3303936.75	805405.0625	1961988	745520	2582226	3508842	1378684	1412223	1526739	1249272	742778	2441831	974844	1512323	1231855	1893353	1286198	1374578	2014845	1596852.125	1095036	1839364	2266994	662018	2669223	5513774	1065602	1336565	606849	565627	1814558.875	1295189	1296351	2637698	2953772	2359471	5768283	1461027
	B0170	1478688	1122491	3020220	1351646	1493946	1446481	2135141	865072.0625	2955153	860810	1773171.875	1726806.125	1127343	785244	2337249	1413024	1513532	1085300	1718310	844019.0625	1825109	2507024	1790807	751854	835139.9375	992396.9375	1524214	2238559	685048	2452992	1789544.875	1040893	3073204	685404	1247387	1738514	1819710	2172911	1734053	2452603	836824.9375	1220675	691512	1185598	1384272	2374687	2750376	680940
	B0171	3770849	3379399	6303612	4926617	9654007	5825408	7704806	1900261	3986959	3776251	5022253	6177586	3989776	6394849	6034197	2956879	3149313	6787330	6458907.5	5984539.5	4466649	4367266	2775338	4847659	3627172	2870894	6440481.5	6020160	2279044	4457994	5811692.5	3343351	5624726	1949678	2904745	3845799	5019663	3895521	10033563	3661364	3927917	3231140	3845989	4074650	3362632	7613668.5	5565477	4016438
	B0172	1789098	7234582	3534170	2307778	2294650	1343819	1804903	587917	3011980	5512846	3503664.25	974126.0625	4776433	379358	5477196	1932721	1895522	2393592	2272284	2237902	298167	4066583	1196982	1131070	714380	2104083	1006354	1317022	1344907	1613180	1096897	1315551	1617049.875	409840	2687327	17994404	615785	1909593	525229	1244571	2133972	924331	1181311	3496096	7301933	1150871	7398378.5	794808.0625
	B0173	226667	314123	433254.0313	380428.0313	473063	486651	547607	293325	494344	408374	364260	324752	402514	297511	337531	431303	406764	283626	459130	389715.9688	365731	378710	280879	466491	239748	374156	364498	566844	340535	712315	218285.9844	315098	259100.0156	181440	224653.0156	256645.0156	472437	566554	607610	549221	330738	364466	321965	316160	474339	514738.9688	398136.9688	352622
	B0174	617460	193895	480815	639558	753232	474684	2134088	376564	657971	316265	279089	376439	1262314	515142	452825	770483	550582	680486	1043658	437266	1147258	995858	176377	559217	456603	76851	819048	849835	168196	981614	138674	1585095	964923	311400	206908	158081	997391	255106	2143114	335941	673265	674598	960178	121964	360686	1089657	2161478	351184
	B0175	52325640	101629200	148505488	168726816	128429168	122317632	167763664	194994656	177180384	160709056	145875408	180894576	137527552	90950528	142290848	102792896	122064272	148670896	221000816	160681216	124009280	172919152	159737072	123141960	107318096	160003024	149667968	217729600	154755904	132833424	128337336	147427568	190641664	155844368	173571696	466958912	120257744	129866784	246332240	113191696	90945160	168043024	127026648	144636832	107064992	203756528	324627264	86885384
	B0176	874023.9375	865281.0625	923838	740614	642863	728858	920098	660383	779354	690586	1189741	733732	876391.0625	639697	694278	617582	718593	1028066	803076.0625	903687	549061	1552149	659435	773621	689880	727256	688293	778390	774469	782153	810137	511770	886821.0625	691357	1106169	1204682	482080	783512	562004	637245	714733	887395.9375	735118	1177227	1298431	706084	1107181	711330
	B0177	83715	179055	215475	259023	124844	158748	255437	137361	78982	171638	389544.9688	222524	310923	106891	255519	83761	70896	277641	126708.0078	182090	365055	580513	646938	123438	70221	174729	67666	391127	175912	212933	122828.9922	99916.9922	169197	38514	293901	517012	148746	110726	69540	100738	273193	220448.0156	194951	319325	268138	304690	165979	53125.9961
	B0178	81268		122431	76284	162505	69844	108249	49732	51473	61826		50866		145980	93048		74466	35569	156213.9844		113201	41126	52674	60597	78529	128480		113045	63161	57641	30874.998	45599	86045	77012	49854		77887	48600		74071	60728	50691	63151	43591.0039	77441	76430		146262
	B0179	892039616	843205952	1126769408	1128271232	1056039744	1330639488	1000702720	1294729216	1292938624	1042359680	1262674304	990562240	961148416	1315864704	664600832	956778624	1012300928	1035146560	1301173632	994697984	1306813440	881102144	819631872	796353792	991064064	1483630976	1270740864	1049638400	1035251392	1259201408	904299904	815507072	1196303104	1100182528	925212672	1256900224	1186172800	1054135232	1186749440	1030312896	796491456	1280578944	739539072	1290139392	730317504	923652928	1132266240	767774656
	B0180	88456			89181		169006		925984	115438	99562	263153	89499	76622	89420	101006			138557		106864		113333	113821			148418	132352	112250	159620	176902			125582.9922	96302	174857		147927	131998	82474		92053	222757		305405	65515	139176	122752
	B0181	1475047040	3179256576	2967071232	2434581760	1209718016	1919106688	2233074176	721737344	959800896	1397083520	2461264640	1048434176	1995687808	960482560	4764388864	1607312128	895374464	3111916288	1599602816	596609472	1202102912	4947544064	1279172352	1314054016	1304577280	1385616768	1571613568	1744148480	1592606976	5799547392	775509504	2189131520	1169627392	801298368	1669499776	5623326720	1095554176	1225722240	1320507008	936628992	2251850752	2715275520	2300306944	5505933312	7085857280	2142952192	1467549568	1196524032
	B0182	75596400	72011936	116550384	132795472	112401080	110293888	100756408	232497104	123298080	84799840	82545520	88791616	74968736	135243424	63798448	87171064	74099568	90497160	226632480	72824896	136848864	56758840	75960352	65513144	88902256	213306224	117058488	129492368	126266512	239725648	84570728	91133408	145597984	110078176	112433312	100326976	123743504	128290624	82048536	83672552	54450252	66036344	63855452	121272072	139859184	75812288	82157272	78331016
	B0183	1698866	7902851.5	6191611	1910830.125	1339189	2873684	1886241	1475851	3638152	6324026	882042	1511805	562219	1172683	1699570	2473619	1311069	3332855	2561824	1236577	818410	2881397	734313	796092	3075306	2458145	3867597	3358334	1608204	883792	1406112	1447108	3303402.75	1566385	2414691	8733595	1243773	1809319	566145	1768896	901423.9375	500126	436673.9688	9472259	2893173	1445767	6623454.5	3752861.25
	B0184	12782333	32660072	22799226	55010760	32031696	17447478	18480078	26213690	12251407	11677513	28509860	17425054	16527390	13016708	11714099	12421627	7819886	69927960	10953484	17333680	21560620	36545864	8229904	7101213	10428602	94923944	9653623	16539554	31039720	15899299	7681891.5	4401907	35513672	7752989	20541820	41640972	9863977	23844140	15130521	6718838	25701184	11511397	19602280	29657216	24635024	17408884	10928317	4223489
	B0185	643933312	259017104	656626304	423272416	685300096	487982208	726664448	480531680	376722016	423130624	683470144	466187328	361250528	568882240	413582912	261166224	407300352	611451520	723368768	566683200	346300608	332423072	396850592	291600704	351690304	580609856	328795840	430218752	444685696	518005344	437765856	336785952	689055552	387845856	661311424	356823392	540780736	496776320	482791168	485644992	308558368	315946688	348733664	632983552	361652704	541034432	567179712	226738080
	B0186	5888816	10063978	6108849	38592328	12500448	9276576	7900345.5	14699242	11618085	5885115	6052891.5	39778000	9446060	22272644	3610410	5275053	10419873	24461388	28361812	12117251	15691869	31240476	14080277	5462458	9670212	115624360	6978648	5730427	71877448	5212503	8417776	3550570	5560426	17608054	7909884.5	14067427	12741949	28770802	59554772	11149759	10834360	6703458	8241829.5	28170388	10951744	40980232	6560160	6653004
	B0187	2463246	17699726	23025124	969525	8852848	3494474.75	3758527	528777	1125651	4638087	3666481.75	555076	1721557	693610	15651498	5618344	1467310	7641168	7922787	2309843	239794	19398852	844871	2846859	1465563	1122672	3082542	6111536	607673	2303755	791932.9375	684018	2661488	3702731.75	3809667	15943898	1823006	927736	6943122.5	6701353	2029653	1495344	684806	40371744	18470264	1615251	14605267	1852498.875
	B0188	3258210304	1627592320	3409233152	3168715264	2658645760	4044223744	2570498048	2215065088	2859491328	2701006336	3001697280	1794671872	1831974400	3021722112	1678912256	2139771392	2495151616	1841363968	4421809664	2383575552	2860389376	1410283648	1550450688	2020693504	3941570048	3195432192	4498701824	3087572480	2126818048	1767603456	2627292928	3246953984	2920317184	2535973376	1838972800	2004801920	1888439552	2340598016	1926293632	3161161984	1549703552	1700446336	1371416960	2212690944	2410911744	1941386624	2816330240	2578079744
	B0189	140627264	147723744	167813008	95399864	143247776	106234816	136308320	86644176	109482304	81485440	169656496	75346936	142268224	176067744	130081504	99670800	99916144	119372776	130525944	100874072	107369504	115183224	121515192	156645232	126101600	187229344	125487616	108912296	106133848	120285088	114664176	85247912	120694208	128546392	140043216	189477952	131407344	113026408	136709216	107519584	113425856	128191912	85541104	157439200	139941200	115994400	116921520	116035624
	B0190	1224759	1295443.125	1937366.875	1744695	1158776	1902470	1972094	2573676	1452839	1577644	3043893	708713	1457828	800415.0625	828021	1073518	796754	3116113	2012760	1962749	868372	2637300	887186	522691	1353328.125	1603252	1510307	1971734	1478816	2001958.875	977917	1035842.938	1714210.875	986271.9375	1268695	1421945	1253570.875	1095325	1189559	605210	1345180	1918113.125	569514	2201638	2508910	1281482	1170909	796979
	B0191	1812749	4276890		1397255	1038167	867409	3289133	883166	862860	1442469	2539202	927831	1829238	506106	3037089	975046	508043.0313	3410328	1408848.875	534281	550546	2295328	421222.0313	461994.0313	449240	854041	589142	1027834	621419	5234901	398161	1507623	1226748	422557.9688	1715669	1134260	978836	469552	1375966.125	366254	1980725	2352748	4018510.75	8214809	2661494	2950842	1232050	295672
	B0192	6073086	2599789	10463207	1946975	1002673	3698555.25	2504941	1685171	1622284.125	3601677	2281089	499720	2355580	2887298	483730.0313	1336764	774218	4063181.25	3586302	3796314	1240024	2323955	853132	559892	4146215	2159038	4353050	4321396	1982320	1682150	2071478.875	4258479	2279906	1170852	2424368	1400089	570174	1244288	686507	664299	657974	769626	204585	1677001.875	2438116	1061677	2079932.125	1337345
	B0193	2032123	3202353	8853402	19881856	3128913	3185937	4833971	1175325	1577380	1872392	1535269	5444302	2134625	1193004	6449622	5928182	1860208	34652008	2443570	1878596.125	594842	20649088	1775644	2584998	5139893	3681362	3856197.75	3288768	3441449	2940937	1340294	817853	1695081	5436538	7044650	14375814	3977527	2043862.875	5606939	1560691	2331200	1125881	2379020	6850279	9167418	4630168	3564650	3307706
	B0194	305582	283336	487416	574962	175854	267678	258358	620247	266987		175756	252507		132822	254124	495415	102413.9922	993407	298723	160282	72609	776148.0625	33123	127508	469881.9688	188323	255114	323458.0313	221119			141150	240323	269408	560079	328617.0313	246033	104700	313513		123513			958832	573912	429335	335145	194763
	B0195	633496	1628598	1920843	1837979	801788	523204	1613403	354639	214200	356536	1429802	1322149	797008	242730	4120336	1186848	281602	9958503	549430	642959		8554890	336498	394829	523369	358579	528766	479143	320291	1936146	278738		272590	988415	2491101	3366161	1074159	264585	2527746	107816	687098	441607	797023	995511	2277983	997121	786392	269454
	B0196	73938640	195877856	395271808	377732544	115753672	758258304	209540960	41804524	306830752	414656256	187495728	94300520	97822304	86151848	190176464	146517024	156877536	194154064	268170544	187174048	57621832	139669872	110252640	142141296	298957632	308511680	508152416	449961248	221719072	56612712	101742264	419067040	323568160	138586336	184948544	167315152	101411960	232193120	68006376	172304912	130584504	24566896	53850204	284440800	156681488	127155480	242533456	198849312
	B0197	1502969		3622251	1988466.875	2522705	7025977	376334.0313		1313506	641525	6069825	1200983	413916.0313	3434872		1292627	1512874	2204155	5838612	2290594	1522661	2127679	515986	1895676	2736049	1397595	8237021	2374927	759209	3755670	495562.0313	2047140	3664683	2081309	2309183	13159327	1244028	512671	1674542	2443936	542362	3608182.75	882878.9375	3291781	4903335	3850275	442904	1683045
	B0198	4767385	8361058	20540784	14729258	17589046	11824281	8104893	4276423	5414359	7927269	16489657	17110904	20550416	14184427	4699314	4477574	12584281	10070949	10929884	5797659	2768198	19068934	3903610	6428335	9567964	13293836	14386587	7402770	6349395	20817322	5581132	4008253	10230026	6198549	9294568	12856164	7675547	8109278	3424980	7813690	10956910	9692597	15604943	34779464	10699923	12697140	8520149	9519973
	B0199	121481440	66506280	76074672	65838528	133814352	79881528	102092032	35443696	50615916	49886872	120260840	37462760	114663952	137718752	105867912	105830208	49676992	92993272	82741128	77046528	55416132	257787808	116602936	122870952	85457744	82260480	58760032	84754656	76246936	425806624	93848864	76464824	61535980	74483600	47572792	2278884864	48169312	62395448	94683128	51293592	109810256	103191400	87024696	69282752	134713184	66044200	78155960	78489072
	B0200	4340919	3334675	4380132	4264045.5	4635539	3375618	4402142	2838858	4296902	3481033	3606360	2361394	4593904	5051020	3369704	3298391	3976410	4160839.75	5066706	2524773	3460790	2327202	3322436	4670478	5721484	5240514.5	6020105	3708422	3777103		3701486	4327632	4286241	4167832	4093659.75		4464606	4724837.5	2783738.5	3514488	2647461	3586736	1957390	5109109		3401761.25	4232728	4048317.25
	B0201	856900	2061320	3598168	26235130	2720432	2587134	4482270	5655384	2276578	2256938	1582236	11196700	3571508.75	2621900	5116881	2359038	1805125	49793580	2350633	1345921	1385251	23252584	5674361	797679	2635991	8444684	1747416	3858253.25	5839557	4182583	1113828	2395681	2393521	1536120.125	2848967	29317490	1234373	2802019	11896985	1819203.125	2714033	2286134	1398780	6798734.5	6246310	3757417	2496395	979841
	B0202	1497711	15342070	3960835.25	930411.9375	2036559.875	736735	3257421.25	351334	796381	1478420	5938404	671132	2634872	326403	11728311	966048	988130.9375	4068482	2189792	1122401	329239	8483911	514198	1039832	878777	264566	455937	842558	292157	2847026	551164	591516	1040900	1003448	1486727	2381213	956627	616323	6835829	1267450	1189712	4245002	1022877	12743952	4910959	2574548	4382823	307974
	B0203	60072		146105	90631	133883	255580.9844	93390	157109	123628.0078	142028	56953	87647	53214.9961	115021.9922	22872	79552	105926	60305.9961	126454.9922	114287.0078	137457		71958	86933	96737	245314	159560	158077	98173.9922		93076	108138	192671	207123	90460		67135	141124	72248	122711.9922	27482.002			32646		97605.0078	128812	78374
	B0204	159784416	422807680	809370112	259543312	413864096	267048128	500387104	1261025536	781766336	1096291840	599802496	855994880	1282945536	147795360	1192925696	546033600	309728256	1243391360	1222334208	383406816	233362128	1729975680	1196282240	168128640	136374176	1422354816	276235968	269767296	741157376	2548998400	190983920	219625232	1110651776	391269056	1347818880	3466750464	321426400	915527232	847603456	191937312	1031848064	1346426624	1684984960	761909312	831156224	778355136	581483904	118074320
	B0205	1368340608	984949696	1600066944	1285870464	1275108992	1345517440	1670387584	646562688	1041715392	1104167296	1453331840	764085184	1362878208	1459865344	1158442240	979748928	927520000	1333440256	1160406272	1210462080	953413632	1410914688	1062401728	1384605056	1354144256	1671789824	1130929536	1222576896	1376283904	1675047808	1323856640	1093117440	1087175552	1040971136	1000919360	1760388992	1150016896	1111878272	898178048	1237815680	1133398528	835792448	936312384	1520122112	1438773504	1069902080	1081398528	1225158016
	B0206	1226015	494220	1024789	399456	1024673.938	860384	657192	331514	520186	337998	831021.9375	467125.9688	550542	892417	482817	693545	549042	430738.9688	722525	922639.9375	964095.9375	666140	694369	944970.0625	594789	1726365	1311514	1019628.938	835432.0625	916014.0625	903514.0625	932478	616760	971081.9375	1118148	1192138	774019	549430	751008	664622	599369	907338	398481	742396	1057790	905890	695241	527267
	B0207	3373786	1312355	3598453	2438138	2285500	3310332	1744368	1312794	2158507	1655861	2437783.75	1902094	1913767	2321362	1975198	1854173	2230621	2046252	1975172	2489635	2135143	2244420	2183381	1759224	1518457	4136688	3596918	2364862	2087770	1417210	2067352	2164642	2778220	2228743	4260548	5146222	1784745	1827655	1545376	1391174	2401574	2095685	1519129	5655242	2645760	2019508	2041495	1769491
	B0208	9813896	7214692	9589833	2494129	3625995	1796916	3822262.25	2263309	2913337	2580426	9225070	1523492	4481672	3960828	6988864	3249716	4430340	2969501	1279056	3993216.75	2355451	5800175	5661391	6377310	3856440.75	6445681	1756733	3093424	5044271	6749845	3154136	2179916	3611006	4285634	6875169	2640849	3994037	4210006	3123067	3330000	5126707	3467076	3531429	3405525	8854530	2208083	3258661	3601833
	B0209	212737	296086	349249	146064	301777	271989	412550	342086	414298.9688	674627	796706	272425	1594940	179491	217545	699684	212266.0156	502771	442104.0313	410505	199138	496687	210467	331003	81620	430573	331442	594286	324836	224213	218224.9844	747709	457883.9688	196971	667800	123013.9922	581593	210388.0156	954732	56120	134649	738640	159206	464302.0313	522708	416718.0313	1270483	135214
	B0210	236850	156872	161668		124043	103968	52745	190249	57879		461451		147740			89699	82524			51088	81257		46373	79014		356001	166687		202538		84366.9922		96958	156763	195838		213408	128831			91184	107594	100703	168996	400456	78284	120960
	B0211	2835297	2591870	1636419	1711625	1799254	1349986	2665005	597695	1582308	2265322	4943632	1179017	2623539	1330431	2276370	1979173.875	1594919	3537623	2025217	2150484	1282195	1722931	1150662	1530575	1390819	2397504	1747125	2107452	1973613	2388654	1560350	1522547	2048781	1430078	1459362	3475174	2061817.125	1799390	2684750	955485.0625	1779697	2637995	1811009	2157738	3657330	1923488	2101421	1083771
	B0212	11316181	3954655	7978667	3693701	4084917	5544460	6006521	3288956.75	4521146	3174710	8469760	3220578	4895346	5180421	4496055	5024635	4365095	5292281	3935938	7677747	3401537.75	6960824	4532414	6013907	3698179	5995335.5	5882937	4176272.25	3503925	2857360	6688442	4056809	7091314	6739746	9984636	8917491	2981343	3326381	3374694	3689296	5557380	3867110	4031753	9005888	5729738.5	3416435	4453347	4119102
	B0213	4023983	2912094.75	7911179.5	2714094	1804945	6053163	5826029	2423634	4325580	1516266	7219266	984984	3087714	3985845.75	1558381	1703090.875	1016083	7255606	6679041.5	4251582	934992.9375	9216461	1733065	1169904	3314997.25	4981072	4513195	3155000	3779365.25	1971782	2762585.75	1660684	3494985	1926313.125	3457016	13175831	1939412	2210614	1275725	1727216	2210231	2675131	634456	13475803	5688390	2749940	2722100	1460483
	B0214	3304956	4730264	7052280	10144444	8143514	7080099	6228438	6046351	3862687	2561611	3492313	4863395	3543217	2713649	1552216	5731922	2937991	7873583.5	3075341	3527701	3904790	5624896	2325181	1814584	2483967	26624240	2733266	5942951	6751446	4069852	4155975.75	1055156	7573614	1821558	5701800	12118866	1702742	4580810	2097973	3191870	3814869	1961628.875	4616183	6322264	4612700	3428723	6237809	1500903
	B0215	282927	1706989		276735	350987	673567	374157	1419658	237745	2338088		308562	876767.0625	121230		516052	468468.9688	6368009	420991	2414197	166065	238877.9844	519374	404872.0313	143630	156467	544537	612062	499033	494689	318062	412606	455989	237175	701124	158914	277015	620604	1152254	163746	226229	262229	108662	280565	306238	826771	713357	78731
	B0216	14986875	39070268	14705923	17692000	27316824	28466750	24644540	18865492	16762030	44972440	11031738	20005826	29015296	17982394	14021356	20198314	19581496	82446544	24509610	53444472	17453196	15389945	17891076	20697430	13972519	2607849	31484596	27456312	18765564	29078642	22959328	19116556	24144000	12873450	20505760	15916480	19546232	24598232	45534896	14036943	16835010	13979931	11877069	17576252	20122550	32396424	29388760	11752481
	B0217	324877	216349	450591	451910	688367	418108	573048	662156	313239	237552.9844	1108524	392088	583766	643763	368025	355624	273789	587022	595462	451334	210414	1125214	805661	687816	368624	383300	567790	760173	354964	752311	287457	411269	423406	468864.0313	569542	266497	648553	345547	319555	195429	722684	987094	339788	305398	886643	242760.9844	412638	585265
	B0218	22679464	27680344	28733788	20584392	37746216	33648512	33192406	21552628	20095716	23002282	31756732	16751416	25816472	38598896	37969092	27610016	23092872	49654844	28160436	33757384	22461712	28108724	24519688	29411168	20548424	30931840	37002348	37446620	27455592	27769250	23917584	25963228	21195124	28029274	22107252	15581843	26046140	23408198	28834272	33351364	25288968	22453884	17703900	23648380	30982666	25557020	27275224	30094738
	B0219	909274	693726	520927	289576	796711	914106.9375	761157	827683	245352.9844	732330	1086557	319952	922452	812923	1228373	858387	605482	1700720	595234	821551	265388	833897	1028487	755440	192786	1271454.875	1173134	1442815	1061422	530970	335140	713732	502799.9688	1213160	1125177	244719	557453	501670	334785	969283	747624	622200	300036	618789	1204585	391310	585128	870423.0625
	B0220	12756820	11486453	4024108032	13516514	13900740	11411097	13064253	35919640	11093037	10494240	11157464	11276873	14188882	13806669	10081288	10610290	9683298	12684122	14586224	10980953	14414831	9610516	13482609	16551634	14994758	24879110	14218915	16035682	15518997	14722386	12234728	10066616	9587809	15820244	15613677	10595225	12140705	14315106	14101636	10346694	11892253	10968496	9746949	13218831	12069189	13074020	10451708	14582787
	B0221	109603552	394934592	79063824	268578496	246631904	163235536	242428656	178970432	211231376	211408240	329509472	178465568	209396640	160042624	285696704	165663744	244294576	180736208	272358816	153446384	127629072	191204832	299625920	171074320	167824384	243464816	155703968	249668320	168554960	175604560	185647280	110944296	299083616	172007392	139476336	382762496	200313824	274665280	402344832	203009312	325983136	366006784	309074496	147282432	72641952	304329472	165695536	107078624
	B0222	18843680	105961008	18198396	34370224	38984336	17015196	34921364	28821146	21286448	34743292	86355616	49041380	48317824	16911792	96915008	24962112	15836374	106620272	41892820	23692686	14914155	88613512	37185008	15987253	14046232	29248810	11568152	32718412	19946086	61130536	11716125	12209142	21692252	15973201	47719552	200061584	46384732	28459078	154337344	8828791	128266176	85950880	81590280	37154320	35239792	40216100	22867920	4767748
	B0223	33347	75995						61130		41216			62688					115450	47152	56035			81403			354007			206425				64401.0039	69918	123951	168610			63089.0039		27637					59465
	B0224	2194679	1158793	810955.0625	794695.0625	1185559	819839	929765	1480498	1472932	907956	2194937	534116	2350767	2367389	1288658	1843127	2036299.875	2413135	1453199	1861918	1263240	1230015	1002032	1084399	2109346		655540	1930120	906434	2449243	1301022	931434.9375	2332104	2007007	1493103	664810	399292.0313	933636	2538271	1438616.125	665345			347503	1074945	2512025	812741.0625	743638
	B0225	1016407.063	1547163.125	1837748	1223997	633342	537354	976066	1285055	367009	478254.0313	530100	409231	1673719	246599	735346	882458.9375		1865555.125	974005	1050768	422324	825753	2108924	420275		572697	721286	600335	572775	1672396	398316	368946	864580.0625	468691.9688	2357729	796912.9375	474912	808084.9375	839792.0625	345553	602598	196125	245469	538475	3143891	516437	917217	191521
	B0226	66711452	35974608	37133336	37799936	57479916	60906968	53685736	11232201	37003492	38506656	29702466	37153348	61115040	52291748	28068764	40550548	38584644	51651016	52811552	58629480	37047792	12820915	51782440	65704668	39292396	57349360	62269012	53136932	40247072	39356608	57021496	43636368	47979476	45082660	59451228	26924428	45040628	42523632	43186792	46122040	33449428	31647654	24431436	37019752	55333680	45606336	26651696	49413104
	B0227	10013504	4125557	9880840	6563219	7546687.5	17311386	6942282	3241442	6396482	6367513	6250568	2936648	8274686	4890851	4371570	7058981.5	4151450	6600920	8611177	7888415	4210849	2218270	4646576	8815647	8899206	10489343	12731910	9013254	8097358	4949956	8769754	7474869	8249220	6473284	8234137.5	6404016	3570086	5108116	4047831.75	6373560	3191397	2534925	1708525	7920214	9142361	5079557	5723424	6153939
	B0228	3218521	1885819	1851606	2331085	3372779	2847610	2503465	2261601	1810025	1520734	3105993.25	1356611	4201823	2818272	2158915	2909367	1811630	3259593	3212890	2608293	2121149	1257566	2780227	3346550	2077842	1663966	3377581	2568937	2199260	3261019	3086158	2443609	2611585	2597137	3252841	2244034	1131540	1864475	2221600	2255207	1653810	1720340	1346630.125	1975362	3207475	2685648	1868148	2177209
	B0229	1520527	1461169	1214121	1671189	1157414	1174054	1571894	1754300.125	930778.0625	903670	2498762	666138	2016059	1127273	1651875	1459375	851792	2592626	2158456	1657726	1231641	1103093	944628	1128228	1238509	1587883	1304842	1436350.125	1322940	3630100	979402.9375	1013290	1222707	1197641	1887468	2632956	894073	1063032	1897064	977381	1380614	1226229	1085568	1749934	2058411	1422406	728326.9375	995250
	B0230	3621133	3663632	2510065	2644092	2448385	3481271	3113022.25	2760376	1504330	1470816.875	3900740.75	997172.9375	3712232.25	2768805	2950483	2554263	1777550	5958769	6799600	2727336	2051705	1245046	1650601	2539887	3320353	2963041	4033850	4029956	2592036	8852906	1676517	2836356	2353243	2462113	3093569	4938731	1801294.125	1822495.125	3376356	3006658	1932076	1745025	1468145.875	2928471	4219062	2680324	1755719	2346642
	B0231	2847320	2761368	2095228	1374666	2119604	1622846	2447753	3931188	1696369	1374222	4092836	1260507	5727873	1819009	2215684	1936121	1476403	3040359	6272300	3417140	1732487	1691787	2313872	2251158	1863300	2953748	1787609	2177694	2125744	4467838	1056130	1381992	2053442	2059052	2710396	2619291	2238308	1844303	5098247	1626622	1720529	2115506	1443300	3024991	2931672	3843560	2024949	1012633
	B0232	1352285	674493	851541.9375	685054	531140	614871	784696.9375	2997788	544324	446350	1367749	427788	1438514	685680	880697	727104	573865	863295.0625	1637360	1229024	538763	723608	933197.9375	846465.0625	636879	677727	752512	826388	808066	1095701	523069	387660.0313	802182	641227	1191298	1061441	526550	844275	1061163	522238.9688	681567	1009278	437291	1088558	930917	1143543	742935	512477.9688
	B0233	11305663	4223469	4047983.25	6649862	6117234	8579293	9555355	1575715.875	5103491	5530359	3721758	3110778	7546195	5241587	3187116	8267445	5900903.5	6766171	12060599	12566771	4085400	2205941	4443465	8045495	5617555	5183726	10124854	8715460	4757793	6257248	6622873	7689823	10688985	3894213	6246412.5	4487035	5397021	4185747.25	6694931.5	4726367	3010050	3637024	3200362	5937792	5645811	5829750	5190480	5139856
	B0234	2531917.25	1003050	1137305	884938.0625	1248605	1276447	1252491.875	1328067	441131	663722	2182415	452713	1326641	1115734	1301918	1117214	672956	2654745	1959627	1378596	1235514	623080	1126012	1705367	985098	1774783.125	1383946.875	1489653	1241646	3591772	877940	1029215.938	1026648.938	1290682	1821839	2341227	719497	663971.9375	1561890	1022325.938	1249133.875	1026719	604456	1738530	2628671	1199582	668743	854827.9375
	B0235	11066097	9474350	8362901	10247123	13253936	12553745	13861276	11871975	6328877	10258603	12984544	6681900.5	16058646	9747227	6252585	15075854	5352414	7693852	19723166	9102537	9835152	6500409	11173070	10873399	7270731	21301426	15955486	11229111	11396613	7964654	13625983	7741257.5	9173409	10380310	13362859	7234529	6350870	8583460	9438164	8001629	6935636	6550309	9071443	15008818	15414009	7997182	8339872	9127801
	B0236	541797	138354	280659	228107.9844	314158	291708	215550	470766	109879	150629	254641.9844	156947	469712		230631	252021.9844	143829	429961	310928	403353	203943	82860	482143	353433	152688	239778	250751.0156	249973	357591	285264	310792	129939.0078	298209	148759	422169	196269	218230	153620	322834	141823	209267	175759	181148	350538	181324	451939	111066	154981
	B0237	2140175	838165	983150	1034339	1274175	1340879	1338417	1967776	878937	911148	2203546	550191	1772193	1284406	601904	1664037	1061820	1807960	2040779	1078653	1332711	666464	1312802	2081059	1277076	1024750	1572176	1817632	1173908	2023140	887708	1021586	1149648	894558	1066521	847484	719003	779996	1416774	996759	923403	1235267	276933	1259157	1876706	1479155	697195	1700389
	B0238	6693054	7879276.5	4815215.5	2221367	4776380	4721049	5655966	9073592	3145371	2484136	8938953	1185177	7474528	4241786	4951772	4326019	3593937	6051602	7361094	6760510	3016314	2500328	2972265	3621784	3648396	6349696	4160964	5284442	4703474.5	10531818	2947712	3581100	4975008	5308465	7611197	3911552	3533855	4417080	4225497	3113357.25	4607890	3607899	5614809	7171866	7017947	4767922	4614997	3009880
	B0239	10090285	2645332	6982029	3623241	9198199	7072647	11252198	2968005	3019741	4313690	5940453	4121015.75	6318351.5	6002541	3672411	2543217	4211091	10924203	9331584	9787917	3016800	1121320	6560703	3820568	3091213.25	6078121	3609432.75	5388074	6395160.5	6886503	4590884	3490599	11602482	3491711	12703087	2576040	6935247	5508230	5863703	5231348	2821618	2103700	2436934	7892087	4572500	6955938	4383327	1547802
	B0240	320569	1363785		535201	1150059	829255	906860.0625	825291	579449	550337	1580279	293765	1385662	439015	977145	434505	1082173	1103005	1298202	927554			2014434	794093	245051.9844	477425	601985	956941	421828		481454	371315	1915584	688786	644493	826498	953792	1079433	1453186	795910	1554539	1459257	1233915	311791		1694573	284439	144871
	B0241						98311	58726	215865	184722	97969		65092				181519		121003.9922	226780		54753	136738				95671	93236	255625	71697	134708		125538				108593	96207		193502			110536	62937.0039	150919		62866
	B0242	37215	37259	124782		55277.9961	52433	26271	127685	59546.0039	75178	61873.9961	33098	19423	49889		56318.9961			70043	22407	56965.0039	101042		59949	50205	67154	52977	119120	67951	88739	51773	67880	28562	68852	28530.002	53614	41490	31929	65852	42181	17186	47499		58210	93151	58195	29592	59735
	B0243			23858	50779	44363	42526	20491		34029	53351		20583				52779		68988	54275	23254	24981	51992.0039	27958	18417	19928	74326	52774.9961	99803	66290	32395		51143	15371	31241	35514	46437	27829	31964	56544	20943				53512		24703	42156
	B0244		132049	279008		100921	391542	91038	93195	126573	221451		121586		117683		204741			153475			246234		71033		188896	255557	274280	195794		92773		141665		76457	160273		120407		259375	88330	123111			142022	147177	137787	131387
	B0245	224194	1278854	776546	696867	1063415	1491947	941514	662131	554244	414436	849845		370109	497676	872446	629619.0625		601065	979288			1254643	200991		620908	775610	1426238	785678.0625		1298907	154866	712404	630158		607294	1872666	478670	165248	440695	479398				1486242	1698147		2294008	413366
	B0246		27907	77116	140801	57979	90570	38823.9961	95662	94888	73241	32619	35092		52424	35431	84043		333905	86791	38960	41026.0039	95860	60877	91260	37644	108570	92137	195211.9844	82206.0078	109562		72290		79867	47115	150948	46974	41151	89744			44834	28032	93354	60053	22684	53749	85794
	B0247						93150		219648.9844	102262	68669						54541			85093	41500		110737		55520		153425	140387	223704	204227			121920		132154	85368		104309	147249.9844	90654			66832		147927		117032	82315
	B0248		116350				57879		5991339	355469	212335	290415	234133	117138			117856		1244694	61225	155071								109616		172904		77873	164498	113939				105653	293055			281459	75736	103769			130461
	B0249	549457	186310	161759	74002	76132	44219	199563	64473	67563	37918	846013	99312	132271	600028	151325	104197	194132	116291	140963	183980	87649	1240404	67603	141474	87864	72056	72586	92260	76772	253999	138313	45744	187194	345062	281295	96692	104065	54897	169246	147746	79248	1167761	212103	251060	353260	79911	228992	196044
	B0250	880761	488004	265331	79025	55046	51364	517318	80126	142779	95834	68199	230197.0156	133730	611013	285893	254023	301365	41529	147744	291965	102606	493219	267962	512020.9688	172437	111752	51524	115992.0078	63221.9961	186846	402387	43158	138335	849296	456036	60506.9961	164981	41999	59023.0039	255493.9844	93501	570425	325306	537219	719396	31724.998	290447	1078175
	B0251	187567													218149				21500	28630	69552				62972	31021									69836	95384					26025		56862		63079	33659			26665
	B0252	14455878	17067640	7700895.5	2886214.75	1414458	4764901	7049228	1815890	4799796	4533059	3148509	3437800	2718236	10389754	8262803	5113848	4251349	2456566	3460540	4206579	3029956	19431104	4053351	3688712	4109267	5199973	5021238	5626316	3843403	4811329	7335467	4982341.5	3832039	12194759	11630642	4779787	2697611.75	2050291	1921012	4056188	1657168	6035907	8383827	11864853	16365037	1561407	8549134	14786646
	B0253	6756178.5	3129596.75	6137997	1563840	522159	4150649.25	2092096	416703	1795466	879323.0625	1228068	418814.0313	565999	7395179	2041308	1708752	1075207	2354434	2580270	2293008	739767	4638043	403193.0313	1283864	3478486.75	2135680	5145429	3212447	1457756	1237199	1567386.875	2132160	1690607.875	2112417	6945364	4032099	406971.9688	794320	399849	1751350	455363	982523.9375	1897868.125	5376379	2184390	2099705	1149998	2086118.875
	B0254	43430	289079	53952	27589			77954		39159	27357	37661	62868.0039	41112	74928	99095	49423	77015	45306	37653	36527		340975	59259	34439				38631		54194.9961	57968.9961		22993	49251	164703		28172		27123	28846.002		197674	154063	178011	112045		104646	144907
	B0255	116675	245777	46657	26864			110588	24321		38838	35844	72258	42535	128556	44778	71596	41826		84826	25855	31971.002	399265	54523	40718		44763	29812	54547		50587	67979	28534	35991	110059	119357	20884			26702	41662	24343	167804	191450	223309	224105		104662	140864
	B0256	19358544	19148128	16388193	11154418	17283968	13787279	13644320	7853488	8551251	15169007	20964380	7496982	18804708	14832819	17628370	14093690	8894986	30247612	13969903	19984980	8521065	37068996	13723557	15268980	11882364	16289071	10775246	12793556	13539031	33049508	11623700	10355499	9799073	10764260	10169421	247594048	9519421	11861741	17273424	9468108	16205641	14157585	9687149	11708443	25025044	12939158	12871253	10549013
	B0257	56577280	30941880	44777824	19563700	39177164	49614368	43331208	24416872	27872744	29827708	37274488	33549116	23222160	28009610	38179856	34853356	35179056	34323432	29842390	55907500	47411444	43468784	44085488	47833532	39834684	49174424	43647128	21384534	35833016	20155260	40500144	24081230	41382592	16248526	40334136	33636356	21328424	42146956	30060546	40612488	36529280	23406456	32724458	19168122	43632416	35574260	72938000	34062200
	B0258	152265872	178956560	161627696	141386048	167665424	156330768	168127888	19167356	171009376	163377968	211786016	215203936	153209520	171952048	177382080	150669984	158910720	208855504	146308608	164313456	161140160	196549472	163843856	149182048	117602896	237526336	163928336	141267136	157949056	149826752	187402416	172550464	154701696	151012720	170093216	182714768	174945984	171403600	201986768	179409968	156765408	166797072	162982752	180796032	150137296	148833824	130723272	158167632
	B0259	4805894	3760202.25	938044	7230609	4165816	553934	425750	3956215	1668670	2427223	13621633	9762506	1974685	3310619	4256216	525640	573375	16840656	2111257	6356519	5066989	17382224	7928781.5	2271486	3042771.75	1498578	925519	805737	1471928	3478638	353450	4168139	6944920	1446417	7080183	342504	8238148.5	4168032	10487851	386410	20502260	28081228	1937569	2124702	9974667	4396876	5710442	2027978
	B0260	568114112	423668320	392647808	459637120	453878144	273876928	498220480	936872384	514900960	609523840	1165480448	546140800	477143296	446080288	576636480	424735360	237822304	897494464	606276224	354380928	359680128	952960832	231832192	343183136	297432448	363828448	347229216	654051136	301009600	477787328	223972368	580526272	396675168	438750656	446489024	242319536	589869568	287297824	753956352	170337296	587714240	764659264	440034656	404640000	575421760	518620416	741910400	308079264
	B0261	13236542	12260326	9931193	11705595	18114348	11065021	9369481	9888655	9549610	9756207	13432888	11277059	11346270	8452869	9227102	13764995	9379673	44856072	15060913	10422735	6458336	17042668	12939479	8917852	7407838	11672831	10826719	12987870	9655101	10790664	12903062	11732474	11553768	7151239.5	12912364	17529028	10077041	6687899.5	39507040	6756274	11470154	8010164	9329378	10885844	16167641	8091977	15524223	6936303.5
	B0262	82060	106325			107890		53719.9961	289625	162634		138147		85332			84139		445210	158597		73897	202428	41366	67698				50650		119757.9922		73505	197398	73958	125371	109557.9922	66069		360959		30121	152452	126695		103934.9922	109979	186319	48493
	B0263	234777.0156	172232	280968	343139	251712.9844	150369	191430	185387	166171	155516	411174	174175	213440	239681	203614	218444	132829	310783	213893	190380	144990	399015.9688	229687	193512	263594	373157	148545	235781.9844	248415	222040	237222	142294	240301	178298	258648	288755	229280.9844	196618	186871	197957	221726	191931	254174.9844	234859	287726	166682	303593	155028
	B0264	3645304	25656980	6806176	2013158	2032338	899390	823315	1321130	1516039	1659073	3913955	506260	1466256	793830.0625	3732029	2370376	350573	2600130	754603	2163721	1132248	3165213.75	1453574	579701	1341588	861290.9375	397848	720183	963418	3494683.75	503289	655532	1404338	1208615	3134226.75	8994305	579018	420101	1263869	1474782	2846442.75	1204115	2471864	2626606	4796171	577868	2869072	1298276
	B0265	1845725.125	530442	2757678	1031903	1353191	888475	1149276	505732	560089	431991	2167519	530987	673760	1217444	707979	850857	485194	1235769	1685659	1013865	410206	1655051	657718	751142	1331455	968430	632738	908384	709832	761762	1064405	453768.0313	1020612	568879	1103105	1741936.125	667550	769654.0625	633284	680772	705179	583453	506998	1658825.875	1585408	1159784	859490.0625	618527
	B0266	4842813	10907442	17934394	1861699	3505342	1833903	2392221	1298161	1179534	1354139	6709319	1117966	3754009	2037090	4312714	3143096	1590195	2625782	3375460	2534652	951237	3305517	2237712	1542368	1740392	3071290	1749691	1815025	2538470	2508328	3510795	1409934	1964372	1308944	3424730	7274305	1238555	1826232	1289008	1648411	2216640	2153069	1025598	2768985	6924063	1672534	3087647	1352400
	B0267	3651793	3716973.75	3597717	2919151	2378933	1151064	2131492	1480975	2523880	2279072	2799809	961230.0625	2685107	845462.9375	5374349	5622448	1255391	3752514	1626762	2889421	431364	2057450.875	1458779	845878	2346678	2344636	882212.0625	1068125	2249565	4742777	1375472	1129551	2567064	628092	4835643	9596702	411385	2475219	451094	815027	1379109	1407431	784234	4547218	6243620	759744.9375	3296873	614013
	B0268	428507.9688	61451	148976	559610	122536	42955					1844377	100740		206939		46577	73756	146674	103194			71949	695269	1331474	98087	115573.9922			77262	44615	33238	54400		68243	63466.0039	412321		106473.9922	72009	144108	65975	127354.0078		350230	378118	121589.0078	73243
	B0269	2757260	2644586	2734488	5743791	3881392	2164710	2528984	236070	2467317	3041087	1121995	3105318	2805554	4198561	3371523	2128672	3368833	1765114	1909132	2848164	2220478	2198924	2825198	2652355	2045001	3011191	2970512	2425009	3705106.75	1979114	1831227	2443614	2463887	2112856	2989826	3978195	2740867	2066528	2506028	1933777	3431287	2661000	2079152.125	3173808.25	2795125.75	1372547.875	2434899	2651830
	B0270	4326084	986155.9375	4815069	6494961	1713579	1530005	7377213	725804	1642121	1040866	7710674	1538470	1631592	25928588	2148856	2009966	1015780.938	3342894	3120055	1683936	949090	4187688	1007416	1085344	2342975	2232113	1009883.063	2366185	1855080	1040764.938	1690336	1553826	2127609	1204713	1778413.125	3935480	1076898	5187158	1985624.125	1206756	3499707	1714745	1105516	4810700	7982890.5	1915758.125	1940856.125	976739
	B0271	1178811	3122566	1572960	827776.9375	1957089	1082291	1660442	165964	1101908	2397752	704812	2190658	2466543	1227225	2556704	1326495	1176478	2393580	623995	1318624	565957	1603445	1488613	1654717	633776	2566276	1283412	1307132	1089481	1799692.125	2506172	1294197	882506.9375	1555961	1858783	1925117	2417490	1321205	1791166	1520125	2311988	1034495	2817708	1841185	2069906	1614348.125	1052092	1278857
	B0272	1188945	457885	3707557	1113000	480909	209718	320389	95523	182699	191851	1523768	217053	248722	238683	174385	224703	171047	1021444	574428	314328		825186	132197	79844	1301002	717640	167371	195954	604203	260172	486163	178880	201642	189990	2049310	2442797	107458	299530	203151	221756	240403	301473		464535	2047583	595583	406290	317661
	B0273	4501702	5498278	3593735	2907725	2951772.75	4827744	2957208.25	3201596	1789864	5777304.5	3271480	2463924	3183246.75	1970709	1598394	2725750	1493496	14191676	2126255	5687725	1587379	5192776	2746802	1642618.125	1693580	2740727	3057723	4130715	2349133	4250946	2162278	4664534	2725760	1523040	3179531	5602522	1360374	1729902	4326574	1759350.875	1854826	1683704	1812101	2823260	4199709	3579397	4142856.75	1294758
	B0274	2871189	1738747	1995103	1160784	1972270	1188433.875	2133890	4757693	2178151	2923530.75	3895892	1549921	2968823	1416114	2873259	3946988	1451062	3276540	2140113	2527826	1548966	3454875	2054971	1383979	1580542	2215211	1354150	2534561	2062031	2358814	1823400	2280609	1413486	1517360	2486507	5218668	2484471.75	2031098	5533304	1587657	1637251	2351525	1656036	1586863.125	3490965	2499508	5599705	1178237
	B0275	1898319	263066	367797.9688	132894	338359.9688	228079	400010	453129	193613	305475	823715	203712.0156	453621.9688	280409	511583	279241	176926	525421	302321	417636	166642	678079.9375	195628	270871	162129	561051	257379	312760	491138	334489	177344.9844	220547	184096	216966	330845.0313	876186	324529	437403.0313	490683	140559	348024	466923	259789	375100.9688	665003	253586	397783.0313	162579.9844
	B0276	52042300	73187016	49524364	28391584	39032856	23610292	36836384	21103866	21717864	19861998	117072400	23303424	57321220	34249640	40081952	29596770	19574696	43102272	30791368	44312736	16817972	71529336	26968406	24298564	28533200	45572016	20450018	21456774	32486698	37204892	23635160	18362612	27985344	18007610	41834288	120080088	29817782	21798708	41183676	22654516	40883424	43097372	25785608	44205696	96648104	27280692	46092248	15579494
	B0277	2437515	2335109	1523812	1229913	1405413	1319698	2023498	6282078.5	1278682	1404477	3424920	1285145	2230415	1541218	1798952	1410980	960333.9375	4819690	4038232	2031424	1142897	1976972.875	719215	1330887	1112594	2289437	1473403	1332028	1742793	773927	1538016.875	1108110	2497155	1460380	1932925	3260881	1045357	1440994	3644614	1034279	1133361	1654015.875	1522671		1642273	3375280	2193450	869254.0625
	B0278	485839	399193	362275	248599	692009.9375	315305	246193	3027697.25	617005	790773	748682.0625	532133	920312.9375	220435	682250	1161846	409988	653602.0625	1060783	409268.9688	430751	902152	362590	216014	419891	598374	470607	1033205	991437.9375	359589	366234	814512	303920	638740	1019699.063	463628	809986	570733	1860905	386330.0313	181637	628525	325487	437885	737106	556356	1391311.875	168171
	B0279	5779316	2383053	3899358	4751813	2676766	1911613	9465475	1033857	1278360	2442631	7296812	214724	2524496	3698332	1879371	3964744	2416724	3213279	2021427	2774826	1427982	6768224	1585778	1084743	3123368		2441904	1649862	1992282	1943856	879929	3205661	978211	1351931	1556136	5220637	1304362		958000	1439048	5058039	1284378		5721319	8197013	7105240	5829718	2331645
	B0280	262935200	189573600	187064832	101486528	150666240	116653152	173647024	117435944	103028808	115567472	315837728	166730768	166591072	159764880	274672512	93512656	75011040	269150752	121079888	173340224	82515016	270457568	139950352	117942488	97886104	179366560	80462088	98163600	169809344	121880952	128898976	108846528	94608792	108446816	195385920	225855104	181564880	112939136	162993648	94745672	256114688	181032928	134462624	179710736	271700320	141471712	152499376	78770296
	B0281	22464104	19668780	20406688	12322413	15528876	9491901	16609811	13330378	9359251	11425434	35826692	13357007	17751726	12683909	26019294	12675073	6752766	32166438	13434209	17146732	7048053	32543622	14028811	10431498	8202358.5	17236900	7613358.5	9339199	14244403	16157228	11844300	8023633	9615610	9048726	19779688	36755356	14223058	12000187	17526702	7733998	21663756	20657128	12721816	18894560	28321788	17338826	15960057	6425828
	B0282	66392		94706	130739			42908				179318.9844		29038.002	32495				84526	25094			149047			48449	52933.0039			42923	26578			31939		37503	168413		43822			49193.0039	44054		66146	60642	42019	186329
	B0283	31549004	26207720	24452040	25892352	23453084	50789472	18768334	8220884	50102776	49920416	39066032	37683272	37039836	32526100	48940340	15231974	22375158	88066136	25401668	30670356	25097776	84294200	48952776	29187328	23945708	35178092	65094560	30710940	33589336	34437796	24730766	50204936	24454276	41693124	59750340	23224198	43592784	31373006	43872320	21118208	52728592	50129520	32755478	28437038	64299404	39590792	33449306	20745168
	B0284	4252184	6056764	4125043.75	2861349	5922216	3750127	4140060	2684761	2654023	4996181	3760955	2067601	4422279	5582120	1976762.125	4532840	2676356	12578908	2191841	5451114	4683490	4565415	1958001	2841668	2556842	5835197	3547488	2760044	2806658	5922074	3047240	2844411	1756294	2649058	2645073	2032579	4054468.75	3953296	8279053.5	4223811	4548501	1461306	2626067	2327175	4728777	2782942	4320781	2893134
	B0285	33247468	21657868	20857454	15701659	26254796	32300904	25235940	12541118	35843880	32511994	24212158	26637264	25428640	40197852	24973112	27945056	20253052	22539688	24596420	22704902	18626664	33801552	31360698	23668282	21831184	30771704	36743392	31849962	25219736	22137648	29447650	32404176	21869740	23999768	36753304	22381530	26169158	17514652	21127760	25946912	26205200	23836160	21967028	17273272	41463120	27569930	40995896	22612296
	B0286	1232728	743290	652497	786944	817762	1816330	1055253	1345198	1239342	1736985	2149045	1549569	1118245	1577767	2208035	690363	813536	1436621	692426	926150	871530	2687092	1172790	1181808	772451	1273192	1815603	1274930	1248361	1089347	1250007	1489102	986762	1086434	1238904	678420	1627206	811650	981468.0625	1063380	1785265	1216948	1305033	844056	1758539	909807	1810318	593096
	B0287	14373414	11563304	8650107	10652327	10341576	19997594	13890488	17866340	16039816	22471070	22508052	18761598	14003280	20180422	29081436	8860021	9524368	19741194	8624038	11858035	11071926	35473924	12880781	13844577	8621896	10944695	21462132	14124133	14653850	10634103	13988664	16950448	5371624	12563154	14517937	9920500	19518934	11347864	12488536	11992171	21646328	16829372	15199638	9296316	22608360	12710467	23039246	7703820.5
	B0288	1568325.875	820809	1488758.125	1143182	994025	1090672	4769033	718123	1706609	772379	1665877	1359565	1021088	3516076.75	942948	1459277	1205616	2069947	1440335	1465203.125	924055	1581578.875	544361	742367	1146127	1919673	987493	1643571.875	1569996.125	1019294	1249698	1258013	1408822	759460.9375	879156	1656651	836086	1890587	1008513	1553588	2256797	2160142	881332	6979651	2056475	2226842	2663645	731978.0625
	B0289	491813.0313	379150	331993	411646	285750	304182	260560	191848	239689.9844	251431	862174	269475	285063	267568	380157	193206.0156	165917	495635	267924	310257	223848	735509	667541.0625	266573	260711	477398.9688	270808	184185	409169	466131	179222.9844	503723	274023	303733	391061	788293	273024	285358	148104	145794	787683	696021	316093	535622	791154	285378	144638	263095
	B0290	9923138	27261324	15345493	16267516	15704818	8962008	16031914	71583736	11521506	15055558	12859255	9086980	19745984	12197794	29121208	40237660	17147986	44953740	17604132	11725979	10963334	28801308	10828251	13108577	13264096	7315985	12285831	16112962	8189106.5	74453352	12192050	8183172	16476702	12499476	18628008	307144928	10271723	19265248	36570928	14525721	7310279	20458888	19521452	26262306	14448183	30833078	29598098	10702502
	B0291	255925	157543	609479	130350	348748	356027	403351	702722	217446.0156	284845	404622	260027	460132	347391	209309	388106.0313	271811	368902	262490	467793	134752	745686.9375	343106	451789.0313	129481		351241.0313	266412	221972	151376	591706	176878.9844	260063	308242	223714	428121	222120	264429	552197	195681	416004	603470	287941	121987	246260	505333.0313	944860	133127
	B0292	14736994	8661400	12453243	6004368	9822987	6902205	8572084	5654857	5730064	5878931	14061024	11112534	9505845	8996746	12540733	5161084	4518636	12007013	7018792	13181937	4655167	15571002	8005067	6620970	5580256	8248291	6017961	6760167	9219484	6288601	8926628	5627107	6174185	6984311	10630206	13184300	9313624	5651256	9058788	4773540	19725620	10368710	8221856	11891242	16355706	7471834	10131328	3801980
	B0293	407697.0313	347838	317155	302138	274319	237853.9844	383950.9688	179067.0156	344827	228524.9844	473489.9688	232094	261868.9844	271271	380498	347725	322761	320684	306347	232140.9844	225758	239980	233361	212999	254559	415932.0313	213610	328722	414904	408316	301197	225928	162797	248196	348635	672098	882076	283711	191798	210589	285398	344012	336430	453321	652446	214398	344289	164833
	B0294	824148	822910	483970	708925	381332	466740	924654	1454323	779160	700273	540812	1237445	828841	454840	667953	580154	471833	671895	466981	569957	503450	827108	10922350	492022	580590	505139	420786	448797	6592610	1047744	407421	472706	686404	353809	473469	454135	803714	441398	676696	396719	555674	557530	465792	400954	389699	947103	836534	389661
	B0295	552136	347389	318764.9688	306588	334139	274190	367392	328790	400832.9688	371368	364753	529136	404774	302559.9688	347303	308967	262812	362289	273242	240595	323477	283232	1029094	316559	339246	331143	251226	251405.9844	836568	302344.9688	218952	292191.0313	335812	211420	258153	283297	369399	288404	284928	328577	301335	277025	306395	233459	240486	420469	405707	547172
	B0296	700821.0625	909693	629170	668815	570302	25261004	936112	10847147	822790	575325	520404	1015921	600126	416692.0313	1618946	459489	619388	510695	424565	466849	1351159	712908	76475672	740045.9375	423089	994957	384925.9688	10919221	51608712	523355	582545	695773	641851	627826	714562	481916.9688	579034	738882	598394	483136	783660	604726	649061	406507	354524	862795	733970	457062
	B0297	2828782	2638133	2613434	1890330	1321652	1447491	2275042	982509.0625	2126667	1388530	1726736.875	3758557	2241265	1741953	2080374.125	1103181	1296857	1138393	1521307	1218449	1114089	996473	3070823	1930782	1595687	1331437	1291032	1181673	2526759	1325467	1141906	1278183	2216447	1294229	1204522	1523282	2326666	1392578	1584931	1143119	1921145	2968347.75	1610821.125	1090256	1167362	3664471	2713330	1159400
	B0298	1231289	1376189	777833	3654501	1953818	106953944	1529000	2750856	1154438	2332200	2758735	2017341.875	804993	837357.0625	1727110	859615	1513561	1207109	720583.0625	885626.9375	21934050	5394005	19774618	943849	946360	1692433	1330684	92996976	10320515	941683	1542632	1273336	719125	1201737	1257097	1470171.125	2262253	1474276	1320619	1619622.875	1243487	2095928	1196832	726614	1037825	1381994.125	1264369	756518
	B0299		160296			78747	34861	227511	9353632	113000	370773	108175	385091	100182	41181	310786	58982.0039	67679	146233	113480	56303	60452	116796	97280488	124125		475024			41942832	59474	173331	141089	49156	114451.9922	412943	266842	44026	196794	170228	145447	107882	112296	133815	95997	73422	262158	44125
	B0300		128158		34325	44150		54260		45986	100506	56324	133363	44426		147432	40083		40014	39304			51675.9961	1637437	41069		58375			372527		65841	85935	41257	32152	48970	48610		62374.9961	33010	32224.998	37549	64897	66231	28807.002		101489
	B0301	925342.0625	764193	702931	876037.9375	806247	758283	764952	655984	719992	843327	941469	753254	763738	700943	817497.9375	777293	760992	825813	934989.0625	841551	1070137	1006656.063	1121179	810194.9375	772061	663903	878277.9375	755637	811702.9375	818766	725988	782090	746488	759621	758373	734683	865043	801225	710762	925057.0625	792701	905101	898930	814687.9375	1002458	941763	960288.0625	801108
	B0302	189970	276564	76327	362226	43044	412721	175291	36485	112028.9922	292389	270579	214312	53667	214449	177012	114672	95603	342425	72331	61301.9961	171972	327879	267216	190351	140372	546876	393521	220982	363685	212448	77077	300830	115167	219457.9844		89636	244005	232331	222654	169123	245452	470787	497079	555273	230849.0156	302377	136333	84626
	B0303	3140336	4729956	2820087	8281209	6520856	4928388	4947131	7021941	4078716	13575436	8664807	6774538	4047617.75	6397741.5	6840698.5	5069468	7409801.5	9146141	3560691.75	2637280	609802048	20564072	9888144	4509592	3014058	4617457	4120982	11002318	7740134	3944846	4500753	8172664	5697198	4845184	3467940.25	4052233	5902460	11553335	7132045.5	7745769	3756860	23635852	5388591	4251361	5397953	13370450	3086309	3879928.25
	B0304	183381	340586		154389	471154	386709	531120	548967	249041	740713	383139	740163	437981		624902		348283	362292	181289	184319		546082	4143178	367963		285599	228944.9844	866989	1064262	321793	429848.9688	363870	135234	274732	227361.0156	785719		544095	1034731	668696	559439	641772	727148	301612	225497	2403927	169861	258401
	B0305	43208968	172487344	43403504	74077392	64340004	65717552	90234088	57534496	94386280	174543408	97408008	117839752	55849232	77925768	150751152	158912928	87760672	319845696	75448216	34231328	1248106624	471761504	220426272	79687976	57149400	99919472	81682728	66742700	279751968	62493464	68109728	288499776	158364496	138239184	41131032	90361616	112771128	408888736	161057856	154484672	63358624	149095312	153068576	76327392	224845952	1005227968	52654128	69096864
	B0306	20517794	72701360	21326570	28002900	18515880	18067508	30030078	21583552	27279916	38432292	32954982	33557128	22958252	30433660	48801532	31275468	24933300	104273936	43569632	16221091	64878388	113954800	49522968	27779496	26466476	30489890	26215946	23189388	82448928	23573644	18317636	82399424	63519992	44680956	21775988	26397036	40882840	93528112	37554980	34020808	26928956	52568824	37193376	32800790	86463976	131686904	28643736	28625558
	B0307	1312003840	5631672320	1984042368	1488412928	1670787456	862432000	3097128448	1979945216	2505175040	3892728064	2175518208	3313815296	1842964864	1988129408	5712872960	3173276928	2099891584	7343137792	3357096448	1417560192	5228696064	6266468352	4493538816	2244743680	1340336768	2887540992	1431829760	1524314624	7444190208	1765651584	1698235648	6595103744	3802909952	3070876672	2133563264	3451533056	2873666560	7041117696	3393363968	2740878080	2168416000	2947401728	2459343360	1546138112	5534011904	8512089088	1961660672	1449090688
	B0308	33627600	276364192	36448360	34084084	33383514	16530132	56609520	31374442	38655872	71760408	58391608	94081880	34269000	58793484	165498848	63384152	36403564	446777632	112888728	20540924	120677352	391711744	90575200	59815008	47188532	63552668	35585700	34187944	275301536	34984316	23617574	134610368	87900024	94772616	32259366	55619132	111159192	216615792	86456344	61760444	61291036	158559920	53968520	40745316	235422896	550234496	51444068	45195432
	B0309	840931776	4059788800	1378944256	1142743808	1303208960	541816576	1509178368	1188334080	1137687168	1767383808	1299663744	2045110016	1471009152	1469210240	3773336320	1556384384	1364184064	5293633024	2752063232	1041554048	3056094208	4667559424	2149929216	1467929216	989649792	1517796224	1105939328	1157755904	4399775744	1048515328	929967552	3505773056	2354822912	1756676608	1350407680	1780570112	1605234048	4158675968	2268958208	1351612160	1370749440	2249154560	1289795712	1317479040	4007264768	6317271552	1370699520	1050731776
	B0310	2115101	18324588	5501902	6173152.5	3878704.75	2435824	4949351	3275502.75	5526944	7808608	4342727	8112091	3791593	3489538	13381036	5440544	6412624	29907558	9546901	2477262	19319676	28651992	10938256	5649463	2860478	4851798	4080346	4565889	22555004	3592535.75	3066276	16640011	11680268	6139177	4097288	4378929	5547401	28943014	7082825.5	5106574	3024708	7575439	4136670	6046354	20867100	39682284	4874204	3459640
	B0311	7052126.5	38498044	15461612	17657246	7394962.5	6061204	8349658	10018772	7390364	17766708	11000046	33335910	8465305	9674353	34843968	12502660	9770628	105223424	26442192	7063495	64335072	58549256	14972096	10866643	5838410	8387136	9564684	11283595	34709384	8386209	7967821	28363422	18483652	12802925	10281168	17010620	10700784	43480040	17365656	10639958	9556015	13844982	12999657	16978752	38019232	67294776	11448481	4552152
	B0312	4986130	8688697	2801016	5419156	10114477	3560042	8419996	4625031	5780786	18925032	7099689	12747769	9490965	5576034	8701941	8234758	5048912	16747530	4175991	2576842	20341336	15465235	26752500	7986472	6061055	8644676	6566082	6177191	17340702	6700747	5937633	12185734	6043838	9851605	4467549	11010368	12165859	13712722	18306292	8859471	10608450	11876151	20573660	5347415	7931731	139299504	4828447	5868229
	B0313	157948896	778516160	136126512	123598936	346941696	139640816	527537504	266284512	301999392	993202560	199115344	585228160	458239008	160836112	761419136	497793824	256925024	2092147456	420812352	93675264	607176640	1195347712	1467610368	416094560	114768592	411578848	146941120	222769824	1614243968	465717632	261893744	1769140480	662198016	450700256	297606496	782229952	376499456	1727122944	1416769280	363608000	468970720	575144640	993252672	319338048	918247424	9134276608	252303440	121255952
	B0314	14122350	96122960	9926816	14157520	15528334	7685383.5	25947648	12256837	14647031	52333724	32332838	42369320	23198464	22204916	55130464	32913212	13250996	294355424	47780584	7138990	44278568	154090000	48249640	36286296	13943371	31412236	18114188	14814886	110659848	27641856	16708337	61790336	32180042	48026380	10075295	29785888	56884768	116392616	90353944	29179624	34011096	102883488	61343232	26368062	100858592	824613760	15340470	22591588
	B0315	1722699008	7395991040	2420351488	1452598656	2626076416	821476544	4172320512	2735607552	3262119424	5700402176	3095479808	6862360064	2853540096	2119567872	7196157952	4300715520	2523224320	13767604224	4646734336	1361374464	9250897920	12364738560	6961428992	3617605376	1448899072	3859678208	1583306752	1787636864	10056687616	3135470080	2707369728	7801234432	4580875264	4341131264	2786860288	5527391232	4314436608	9679330304	5969486848	3765686784	3666408448	5176892416	4657011200	3831705856	8280599552		2168365568	1545879040
	B0316	5056528	32948776	4788566	6050006	8293678.5	3176830	10265523	4663056	8195306	15906020	12364880	21432434	7092700	6928979	24726012	14590777	6850174	86740656	14336179	3476961	24490412	80371584	18684830	11326137	5246212	9283088	5058587	6478323	41126440	9652916	5930531.5	21877252	12021291	16353006	5397201	12771454	16949876	42945176	24924096	11563936	10711855	30706560	17365264	12752211	37496800	133891416	7351096	6493194
	B0317	10105418	85424136	20087062	37518180	19347564	11875624	38032632	19645624	28029522	42704040	23295576	74577816	24738196	13542845	117564856	33273614	21817270	321014784	48742452	12352385	189624304	300357024	58939216	23505212	8322968.5	34295976	15423198	15158383	148029232	18881012	18454740	105296520	48191252	34028048	15810144	67764536	23912256	411102624	82394744	33612684	26121408	49020724	77773400	70210816	128513496	345021888	15168914	8053179
	B0318	1391010	8034157	2238839	77090560	2510681.25	11225724	13719342	4848970	7323196	6708823	2738234	4739609	5087190	1220674	20523148	4794829	6056700	49731244	6358914	3837924	11041907	57257140	5241575	1925526	787006	4908436	7092643	5883195	9465281	1498915	2224437	11975276	8746269	2358883	3471314	5650844	4419529	149919760	20495844	3091007.75	2417753	10099521	57230796	21687036	11338461	44379792	3898547.75	1365529
	B0319	365755	798543	413560.0313	332820	555773	541765	851635	643898	820512.9375	1269626	680736	1620466	833010	287098	1645060	939465	657591	1110578	498668	340177	1268056	896451.0625	4656655	565834	328320	920028	364021	571159	2095770	538798	894839	735970	358251	497502	555930	976649	487966	1442793	953594	916944	672370	976126	908080.9375	457391	505484	3803882.25	420456	305504
	B0320	439934.9688	159115.0938	167358	706198	172008	8331909.5	1067611	1040580	722205	199556	434730	818762	135493	484799.9688	233418.7813	290710	1269948	2295774	176685.5	645271	1530719	1154542	4248600	160077	316796	3248777	3962464.25	2873748.75	2917224	140898	163528	5479904	938549	502406.9688	438955.9375	474042.0313	176876.7969	696407.875	362348	2869598	237192	821308	2103406	1727052	127712.8047	1665253.875	265433	221669
	B0321	2506535	1662895	1132552	9414612	1200461	31197408	6667520	4555076	5345673	4251806	2913484	6781583.5	1042211	2502824	2752643	2324734	7344516.5	25024276	909970	3705289.25	5823967	11818194	26613028	681140	1639351	16450470	15406865	13803484	23065384	607707	1413457	36080804	8069812.5	2848351	3171706	3926748.75	1161889	22742774	3595200	14704280	2258600	7425174	20453286	7557608	2032477	23390994	1202308	1114347
	B0322	15165491	23752456	6452721	59603268	10380141	117685576	36761940	27895700	35361272	14761371	22025680	32625494	15846391	38488872	16517714	9889890	72591568	96750792	10337640	81072864	70483648	160892048	175534832	8216483.5	26692472	290368672	151848192	119073936	221857888	8373853	6319565	351618432	87673056	21710972	18783608	44696288	13969194	340743488	16506016	103926224	30949584	62699088	115884976	107772912	43690856	171418176	12102583	23318522
	B0323	209552	72893		1465124		3182299	693750	666222	477384		468206	586079	155646	575734	177652	128513.0078	1201330	2900352		900896	128635.0078	2346507	4111005		203969	3020001	2786022	2384222	4355880	41373		6743343	1604472	438686	326252	141505	79553	5565908	434325	1527883	263947	1563586	3933034	1112190	209484	2755611	175752	168545
	B0324	8881259	129260584	16212136	22096840	34772508	21680560	40857604	21138728	26886988	20278392	16885072	40310808	41311800	60466336	75320824	18105980	59884144	130645104	50907784	29436292	184241760	116955200	135484912	40218944	18514448	63805984	30552620	33184760	217329056	27113236	14073707	142435776	114210896	48985932	25168716	31693096	14249479	296427648	39724316	34074092	22737822	104054496	54457172	31817240	80879296	310536192	30191320	26310780
	B0325	38901016	147833120	20067336	209156864	43106220	153112448	143211888	49953704	104223816	33725572	52658448	86407304	78169896	187826080	123742376	28719568	153382720	299096224	22156068	129498272	54806736	345263360	327130880	20629640	92232664	313250848	210511856	192185360	611766336	27759556	3327849	656759424	239875616	94652736	93678480	131892320	28447368	817800704	116945320	131854024	145437856	288838240	260371168	222384576	163557376	320764288	95162504	87593504
	B0326	198998	1889633	539054	439381	519459.9688	166964	507781	574687	688558	673178	605782	645393	742108	338517	1778291	1002721	341089	3682516	866617	258723	1609161	1661558	770270	377962	116676	451884	328660	309483	1867946	479235	383284	1398544	1034297	616394	358709	877802	389626	1982056.875	1414631	317335	396592	700130	1288930	492950.9688	2270691	3189465	425085	122008
	B0327	2183766	7268386	2113099	3073909	2493662	16047167	7528587	5356878	5448723	9431220	3837067	6694091	3379137.25	2705332	8723993	4242670	6040655	38499040	5950766	2315805	9782017	16121327	29191002	3268611	2011113	11429218	9290789	9094207	23875812	2503654	2731472	28772208	9415323	5080564	4553794	7958860	3090712.75	24150268	7216161	12423346	3758504	10389200	10515985	6171359	7055441.5	76984064	2525235	1762258.125
	B0328	921009792	3255673600	1575399808	934458112	1519820160	624213312	2335906304	1805388032	2274084352	4265246976	1774768000	3588919296	2093361152	1385039616	4289325056	2532299008	1852703104	7947220480	4064454400	1021051840	6400558080	6009091072	4194389760	2065500544	735630912	2046766208	854590592	1105998336	5562466816	1392918784	1741941760	5197614592	2914386944	2037730432	1770266112	3061410048	1835062784	6243510272	3568871424	2255678208	1652463104	2061883264	2095541248	2028619520	4147195648	10836595712	1327338240	922187456
	B0329	33787736	204371680	89155728	66571976	80324688	55221824	165144864	101093384	353708416	484164416	180201920	413222272	61129652	54733372	236654928	210787696	174906112	1679040512	398052288	44500176	1585769728	1381837440	542663040	97484432	32598494	211579472	55060188	72550568	764300672	71445512	125908120	600531008	202555360	124403864	87958976	380194112	73910120	780150784	284798912	262459392	75650552	112228016	401374336	389321216	296652480	1427460608	45201804	45722272
	B0330	7224044	58619320	15309814	13058440	18024276	6813443	17460512	14097913	20838876	24954600	19290284	30761992	16477479	16319247	92442984	29277560	16081245	139716368	56334320	12807403	89848640	107421688	47570584	17867790	6359346	19023872	9598297	11805779	93390984	14965045	14853104	67219432	38686352	25385820	13355323	40426656	12180017	114962264	49906868	25313922	18627612	26891892	43203740	23302370	92009488	197051152	14811429	7011479
	B0331	19689890	169478544	32638010	25497630	61364728	15148607	48469084	32474506	41640664	42170696	34272304	67485592	51662268	79542424	116301704	62766788	36946056	181324128	101906424	43435228	136257936	115597928	75113064	38450216	21392108	47014752	22923728	31555228	152937648	35486008	29571934	114018184	64369764	51165744	45721712	56233544	37703708	161155200	89844464	38846048	38024272	98253104	56255412	41953828	216341504	259426064	45814408	34477104
	B0332	605049	1467633	638001	555944	1403846	869373.9375	856797	454890.0313	907823	1059708	337563	811494	1106822	554778	849324	953587	879156.0625	328915	626186	1157364	753401	587432	1538827	412141	811388	884069.9375	493413.0313	704870	726319	525371	575942	481189	859105.0625	691373	1417755	486470	816195.0625	863356	2569461	333555	818633.9375	957977.0625	670703	571443	933651	986665.9375	1399312	686394
	B0333	184045	2689484	885423	597096	547389	53575	597923	395599	518204	1220549		1224885	820409.0625	202477	3003058.25	1322748	349490	2563351	436124.9688	139722	1389708	1301773	2103925	981276	195267	887081.0625	149245	213313.9844	3699610	1009525	505144	2005249	806731	865039.0625	791709	975253	1186749	3578343.75	1358972	232906	590936	808844	481186.0938	283703	3171795.75	6299660	443698.0313	520058
	B0334	10835963	192015504	50835376	18625718	38995816	5229868	18734802	9761062	16652493	38205404	12801198	35682260	51381176	28446018	160069872	42250520	12862617	91296032	59961336	7513516	120671104	49195992	38402572	61968064	18867466	20708778	7243019	7866478	95115928	37418064	27620588	63847880	44277328	43116792	30132056	31095098	39573480	96036712	61796064	7923830	23623422	52079032	31480784	7727340	149639248	274041120	38669880	30612184
	B0335	8724918	81826296	24028124	14488815	14738044	7786306	13921891	4098028	13929535	16496997	6612791	12120823	17323932	66888664	48320700	21927524	12605103	18257498	12055913	11046492	27634224	18943956	48112472	18446160	13463687	20677612	15239299	13733160	60459972	13448608	7715946	41726896	20528572	16099533	16616645	13755476	29426146	54787904	23282864	9388458	15055452	31174804	29343910	8759436	65564924	49873800	18124734	24702784
	B0336	486980	3225832	742762	1780298	936375	479902	919792	1210752	1182182	1348366	1271394	1155688	1041629	664992	4118350	1250956	863801	10376173	3172396	566433	3772575	5944096	1878138	903355	381597	1000731.063	733328	991015.0625	5619987	1020651	640661	4074102	2626621	985783	734246	1971875	875634	7379538	2864939	676956	804381	1242908	3011658	1353293	5321798	9384770	763483	442705
	B0337	1731283	34560152	7149510	3494723	8495638	1347753.875	7606137	4166025	6944662	7857210	6204341	13778440	7876593	6985362	21769222	11237967	5324678	17123796	5732730	4279285	11191953	16358008	19381072	8002157	4236300	9133355	2662608	4831629	30026608	9938292	8713595	24239458	13208385	9948087	6414434.5	8377907	19313248	24989352	12007450	5647797	7170355	13584157	10212107	3571317.5	35695240	34744716	5378263	9360891
	B0338	2880234	14718371	1912640	6339195	2758030	3232765	3411971	1872416	2638890	7938950	5322117	4953071	3006475.75	4289589	6173069	3843648	3183653	24577594	4685974	939185.3125	8791353	42648208	5749772	4355854	4604403	5609442	4556530	3946284.25	25099032	2766621	1695923	13656757	5616222	7006372.5	1503253	2854962.25	8750090	16630432	8516965	5761966	3993696	13811114	6174860	3627576	16813422	57587960	2580867	5193788
	B0339	20273972	108717464	11077531	20135204	13504700	7458337	17846368	9056956	11810870	33027796	37181208	38963980	14709409	27320884	40490896	24011818	10598777	183431264	34173944	5010437	41945004	174827648	29597312	25491740	23538908	26862040	22463774	15543983	113995952	22970500	8512182	50613692	22740820	36462152	7212492	14623585	54432436	84977136	46016052	27869758	31219684	100534816	32581698	13480294	110818384	289220736	15447745	29764896
	B0340	100058	64655	170245	64618	132919	436414	77158	151082		154220	471037.9688	172031		59316	24903		174461	366414	230569	178456	290261	453004	78623	90355		759556	446364				187122	116378.0078	80882		233604.0156	173851		113127	76433	186804	54263		35818	430141	161012		47589	75895
	B0341	5191243	12966990	2904288	5647519		3527765	6940117.5	3606644	6588356	7531700.5	8324258.5	12200323	3313188	3087659		1332845	5293906	21654244	4452156	3318918	15898737	21316408		5459707	1544788	7874804.5	8380357.5	5204902	17217352	5439780	3764536.75	7410625	6518756	5179471	3812059	4140742	9533541	20271582	6618645	7591481	7714436	14388096	6465732	6838855.5	14568176	32624028	5678094	8559427
	B0342	1953073	4188087	4809729	4243177	2413962	2176224	3555138	2949552	3247447	3049216	62546704	3553838	2252228	1878904	8111324	33634952	4646287		7003663	1216158	286094336	2870857	5286676	2561224	1783246	1120329	2691661	8148654	3332005.75	3042068	2957853	2538277	2775393	1189098	2990770		4285909	5434785	3949048	2234346	13131285	4168270.75	1909630	1533618	7254162.5		3249428	4267611
	B0343	1830808.125	10542025	1681330.875	2628925	1797251.125	1123367	1536587.125	1407391	1984268.125	3269870	3100464	5201326	2046948	2179468	4499494	2564305	1748249.875	17144840	3410273.75	937186.0625	13106070	15589963	4821561	2185575	1975099	3009443.75	2290212	2186802	14115816	3842072	1753819	5062047	4109345	2773030	1549744	1858195.875	3798556.25	11407739	4504877	2937148	2913636	7491296.5	2447323	1995875.875	11703585	24226320	2386305	2442852
	B0344	223322	698864	204127	129804	90325	191592	42488	158309	150980	472212	143193	364370	381082	78004	706195	154037	493495	1465359	279963	103946	4914544	1400767	487062.9688	260535	153020	352905	140798	83076	3218104	196590	118377	174739	750693	226369	240196	114315	190942	2442796	318169	280591	319145	182901	202063	196218	1135386	3458911	169464	79629
	B0345			204259	50765	88576		134504				97301		255772					102749	175621			161147				78615	164722		147214	200656					244202	107851		178067			135599	182792	122309	76666	96629	111422
	B0346	551380	441278	651783	1032142	879620.9375	2173265	733636	861051	850503.9375	2038250	155857	554313	614237	2656550	742398	1276105	282116	223486	1078263	436788	643805	2196724	851668	1118405	642315	1063276	2386634	1259952	1132543	338252	977541	1267654	506036.9688	1186652	1028883	387232	449446.9688	464238	116101.9922	1218098	923356.9375	340251	652368	1560960	1488674	438355	1503891	1112768
	B0347	1591240	1354423	5097508	1916137.875	3369212	2914577	1318906	733711	2194925	1374325	2751701	1949253	1152686	1744605	1402009	2002454	3030243	1621838	1523739	3659433	1705462	2095383.125	2094746	3446922	1424014	5674342	2538093	1315430	3354488	944134.9375	3354916	3219215	915997.9375	3873909	1445532	1447753	1948659.875	1712162	1576148	6038102	1604384	947661.0625	1081107	4515967	2177303	1996941.125	1819424	1692305
	B0348	411527	1040634.938	1134700	1177455	643626	1076296	534469	227029	449424	479288.9688	564527	1110581	838798	1323113	1650986	263557	201963	368254	258051	407895	111716	852200	713904	237998	398596	823433	284627	264647	879657	347867	216921	229160.9844	208566	416336	665550	1464743	915806.0625	392850	371530	249364.9844	1590021	562362	669593	715606	634048	452127	554988	231454.9844
	B0349	563983	1303985	2076154	574129	1331732	563060	892861	655237	363229	339371	2167700	411335	259024	311252	1291962	456650.0313	237341.9844	1136360	223791	300159	1094747	1626980	838542	173003	436988	657385	892058	275739	516059	487196	659439	471726	188937	414015	304018	2294605	124665.9922	436846	262977	488836.0313	187425	623714		374632	1622043	279393	502536.9688	432573
	B0350	1162581	1119229	4291752	869184	36172880	973000	982365	549977	586973	410710	23266972	896822	984066	1628628	2504089	746200	607412	1346881	886815	1614566	765266	1414329	572424	863610	536404	785848	809024	746932	759522	928373	1003480	291713	569980	638609	7128166	2632728	781108	5603549	1269905	659846	5869553	1026647	717846	1055460	62841624	597865	6513673	602704
	B0351	194510		325100	104172	84442	160259	122732	102773	125042		144889		65445	158529				230307	84024	97299	75744	274715		68662	170266	149491	68856	152776	98636	86796	112341	124617	120713	96845	92702	208908		83677		150424	82584			286764	93588	71266	70544	193176
	B0352	224169	200242	252441.9844	146885	102524.9922	160514	98563	102356.0078		251801	620848	107930	106104	151937	159389			422188				1589183	174224		115718	423513	226345	118729.0078	157170	180163	83270	121383.0078		136935	91565	1218632	111879	150533	99135		317299	429044	239422	383697	613526	172278		145063
	B0353	921635	221520	1041481.938	259228	346931	2727694	575332	2960208	653917	288976	1096813	280977	358580	334531	404907	507365	172218	842004	508327	570937	977983	1343851	3998579	482537	458607	634787	386561	2291494	2259606	375431	532939	569968	708832	448080	690530	3193030	359013	360838	199962	679257	225130	438552	162835	681340	533645	501648	359090	1449658
	B0354	1127481	141468	647071	207666	228323	812681	624295	606844	587354	400679.0313	167563	225167	244941	295689	130298	149753	207486	765225	774628	446086	918560.0625	259581.0156	227033.9844	383896.0313	449517	491660.9688	347558	382604	402974	246812	578790	589351	984360	588670	646069	165879	112729	560798	105366	1461896	177924	233046	76266	582389	317160	225995.9844	184045	2156507
	B0355	337727	108407	236521	208942	241943	1600751	416139	774753	238606	278696	348602	182285.0156	188251	98767	165078	137418	110220	375419	185793	301124	608376	315548	1171562	339004	141484	323539	134291	968654	311961	180478	274604	125651	224780	112921	420463	680862	201671	134490	142675	235033	118315	237758	73893	243253	267019	433465	210279	462051
	B0356	91383	30978	118009	49426	49271	136762	63151	78626	67696	55339	103064	66031	57582	67976	47626	53659	35111	95237	62872	54184	108517	47209	74806	100058	51042	52156	66780	87310	64294	85563	53691	64554	70036	50997	69001	68128	39367	100859	32859	99514	51702	77184	47457	80527	122715	65515	50816	432228
	B0357	196035	120896	112373	202396	127652.0078	293906	138715	100293	104123	182230	103866	136121	106871	105869	95518	39911	59461	157622	104738	100314	1775984	87216	403197	205644	71193	101742	149863	87642	94024	107967	66748	131419	54481	84683	177403	137740	88280	102820	76134	134837	130600.0078	66665	51884	94997	177956	121007	114344	117461
	B0358	74834						126053				144601										95092		95326	135769		56263									101026	214673									139040	194733
	B0359	361288	111214	87507	56089	126268	83247	230023	137939	123441	277448	144162	321903	172078	66879	350359	181566	193575	139792	91649	95164	163157	180549	835042	198289		150421			376039	92417	136434	125867	69190	82815	132069	163657	51941	222883	162958	118983	131839	173162	136003	59195	128623	366968	102204
	B0360	308957	49177.0039	91053	487983	34609	442547	68973		129025	463403	162971	43808.9961	120213	196972	158615	155004		242199.0156	135655	76883		207158	186244.0156	498316	197440	95903	570642	124467.9922		100598	114977	204637	53824.9961	312932			75081	69522		219670	363171		198533	128631.0078	537758	413506.0313	89045	348990
	B0361	185755	85081	91637	408918	102260	663369	176938	116435.9922	153685	528045	184054		182556.9844	136671	98987		128404	151982	138503	174137	1072367	109554.0078	532035	646425	196293	227422	342698	143247	196447.0156	141948	180366	268995	112055	153959	161461	182768.0156		224385		319686		108248.0078	193863.9844	132461	249124	344525	158634	175647
	B0362	79628		92432	54726	56486.9961	345505	48042	74015	46659	77716	59288.9961	69708	68682		57467	62349	75639	53725	76482	112358.9922		31815.998	316863	60715	37942	163175	238063	90639	49558	65292	38531	82955	57394	42510	37261	51387	43428	55168	51710	164359	38605	83239	61809		41210	138594	36541	37406
	B0363	1162898	628525	534862	1427938	1097725	1477015	930227	2639406	1137453	2646290.75	1068172	1642264	1083128	507312	1427693	3022483	821905	785633	486887	922724	1362316	975830.0625	2062459	2127898	805121	1554274	1209391.125	777345	1425162	1337621	713605	1308681	801623	1249806	1335230	2492296	2014871	1201745	1106283	1224314	1035386	1308473	1892447	796225	1397707	2127363	699056	757362
	B0364	1105710	586928	693078	1554753	821201	2117211	789030	461794	821426	2406087	878577	1339622	1414902	305419	680621	3123171	721134	914354	653170	643722	1999964	578888	2630636	2912339	618212	1342546	1219554	920713	784941	1089048	568661	1744907	471778	1041448.938	1200067	1072767	1274043	1099928	745734	916348	2201108	698191	1735599	828206	1674985	2782752	494873	819398
	B0365	5304976	5440519	1943612	5068332	4374982	3369608	3199108	8751193	4382297	10494053	3969723	7479625	3797642	1800768	10701241	10116850	3017564.75	4333173	1850251	4176210	2106379	7047178	9475813	4171516	2315637	6765795	4433783	4028058	5909723	3867446	1585743	4644934	4534989	3842291	5617585	11479430	8520655	5521630	4401674	3425234.75	5674007	14447665	5841044	3932073	4654579	8486765	3211943	2703236
	B0366	13126558	7161241	5309932	9257886	12126816	14977741	7984653	17576928	10903877	26261740	11032169	16925642	14555494	5601838	14364733	20116384	9144866	11473054	6416475.5	10348518	8952611	11988655	25098198	17875068	6845846	15293649	11791666	7945737	11015392	18152490	4398521	14517560	9571691	15395886	11622624	27332062	15924676	16287729	12571927	8150725	16160162	20200774	21506304	16947260	18104200	33339636	4577323	9072330
	B0367	1827782	796485	1420360	2004184	1626845	3246189	1341644	2212290	1883661.875	3719880	2701693	2393747	2636052	862688	1785949	2812413	1393647	1584672	2089063.125	1864511.875	3897114	1204631	3647818	4124561	829941	2351154	2082175	1076082	1850179	12342791	827594	2494931	1412628	1562437	2129973	4036178	2207846	2354689	1850984.125	1665414	2269111	1635386	2944070	2076984	3525809	3790285.75	746801	1442835
	B0368	451078	524346	485280	487391	325465	356942	665717	197226	358724	1327463	523890	635435	716789	195980	675703	564607	341882	638473	425180	302644	741199	901467	869556	548119	427410	688565	465200	978367	603559	532236	254090	679799	239825	443075	597031	346061	490726	752243	391471	523196	1218853	637135	623885	490475	613232	1060988	182849	409029
	B0369	489902	591310	808891	703005	777089	640532	1435284	341400	616936	2079804.875	1049357	891597.9375	955315	226725	1200098	811217	851448	745397	551016	645665	2731938	1186509	1643512	1047367	562945	1052503	614009	1549385	785282	652931	361020	1328599	481661	698915	1198677	578871	535089	916144	650559	764794.0625	1612777	689263	708675	733057	710088	982640.9375	360541	552275
	B0370	357785		1346342	872285	566497	1233782	1373850	171828	281062	1719708	2457226	820325	1191492	371083.9688	492764	810643	879197.0625	919687	644986	353116		779527.9375	1195241	1812927	268441	553207	932908	709624	298782	1059954	363116	1689164.125	279974	940060	6214181	294772	370211.0313		924656.9375	721761.9375	1819869.125	572068	599891	828469	1504073	1141809	381275	423347
	B0371	312909	511251.9688	470067	278632	319832	272197	792724	234739	325579	831554	1219716	484826.9688	247519	229835	734260	1995488.125	449848	1578647	340286	217287	15994958	790873	375499	233242	197362	441639.9688	238359	621822	423714	211803	148230	607446	225992	313745	423036	227736.9844	383848	632065	353809	356953	639676	418395	301267	330823	572297	1299994	191835	238036.0156
	B0372						55179	26130		605258														43267		95179		60257									48127.9961		38180					42449	261014				112775
	B0373	216750		271237	73314	64933	141724	153782	39979	99870	40754	58715		72181	69337	37149	47768	104457.0078	103693	127230.9922	96968.0078	136498	98107.9922	39399	50998	109049.0078	91243	110225	151190	57541	55171	17902	98111	140628		138067	157279		96273		228968		43704		133555	77074	59094	31168	200823
	B0374	138182	373080.0313	382453	514100	426121	131742	303837	568863	281711	343185.9688	109364	120465	259749.9844	351841	405564	319232.9688	423889	287670	1367590	306093	840896	188593	92928	405445	443096	357663	549506	197342	832457	165825.9844	296764	674239	721410	432556.9688	161556	424532	135707	1150251		160877.0156	191292	237121.0156	189446.9844	241101	492992		368112.9688	314672
	B0375	5537894	382736	3421395	1556591	1892238	2191619	5482622	1178328	6173627	10370607	12230464	2235219	357144	4308548	393073	609468	2790282	931857	3399656	6794203	9403645	542188	1517102	4340598	2070906.875	9698625	2064557	1715287	2149494	320904	6245239	1641633	10221274	15562361	1692468	1352195	2239582	7455515	397556	11360134	299995	1482810	362135	1371764	850368	1929589	666291	2094742.125
	B0376	3261051	4317017	4393679	4048789	5064016	4247684	6803697	4843999	3402302	2238642	8769249	3333756	3832296	2672055	8171876	4714393	3202044	3795386.25	9278717	13240549	3234653	9815453	8638349	2596095	1061030	3718619	1851365	3874198	6292677	4569232	2668299	2248464	3200728	3464131	5129886	162652688	2142011	3163586	4055065	1262958	5396912	7608101.5	4810181	7216985.5	10719922	5303512	4760192	1757524
	B0377	9883152	38263304	22509660	63776296	26932432	21902840	33529458	34002832	22301540	22556844	36415960	20068088	30172424	8669775	58110056	41309452	24304054	47191708	71437208	37781796	10342305	48051248	11638848	13607279	16643891	24188776	18151912	25715760	20829814	67408312	12528039	22941576	22130120	22470088	42133672	453413312	12451898	24143436	48098892	6748139	35676336	52820720	67287536	52976508	67155400	21487454	29211312	12160244
	B0378	102697.9922	79873	156852	365129	232410	502616.0313	163085	54175	157693	78007	248025.9844		151807	34028	70410	126979.0078	104188	122082.9922	59604	275978	103773.9922	91106	62090.0039	165640	202531	285708	274999	116911	59899	142315	35399	143638	75224	40137	70209	105576.0078	31155	48522	44636		74575	55818.0039	90967	95121	141579	28310		148146
	B0379	4984946	4153275	5835802	6312708	4404703	4499388	5416680	4385944	2779319	2945401	6142091	2714935	3592386	2585296.25	2644611	3975141	2450805	6043366	2602131	10241026	2004673	6274748	3608615	4478158	2869795	5960570	3364504	4036408.25	2103679.25	7065806	3212799	2715166	4213814	3115535	5923195	11523823	2410113	2556164	3677354	1873125.5	3611596	3000735	3852152	8582107	8753940	2280266	3788094	2709319
	B0380	378907	121601	207201		241877.0156	80794	213349.9844	204023	213496.9844	468765	109571	193736	151674	294184	155251	193618	329303	136619	118691.9922	148191	119127.9922	77174	175459	223178	290243	87185	196944.0156	116423	106371		329726	186914	210095	136932	156611		269991	141973	189179.0156	353607	117009	80293	154242			361421	242356	266723
	B0381	34584	39896	67585		23800	131854	47879	2244489	25527.998	47485	51097.0039			18405	47873			51126	61482		38834	39252	6325843		31390	292543		44337	7165359.5	40667	57096	65023	32916	33060	178676	89962	33673	41519		37677	35862		38323			46846.0039
	B0382			75473			147153				41220	134833	29618.002					31054.998	37869	34721	36184	81859	123485.9922				242617.0156	139014				33435				37309	33572				87671				46299	47472
	B0383						91950		299650															1682334					107927	960151
	B0384	83755	414544	186200	157210	106998	149295	174847.9844		104534.0078	260436	135741	112131	109676	127577	326369	182277	136973	620799	318064	102860	447940	506074	239983	214641	154701	235598	184319	177400	633113	142799	103245.0078	665174	480282.0313	169611	76394	171671	123172	931493	210281	161357	114749	86984		69944	542683	693848	163040	103416
	B0385		136503	21480812		231507	234737		530244	266410	235155			271483	188911							185166		240306	345346	443542			419348		203529	205073				234737		281582		339684				157240	317032				365427
	B0386	188168112	389060288	397936768	268817312	377911840	211088160	396567680	260862160	318976768	292810656	759893696	333706912	358759520	182530784	686036928	323478048	252090544	438511712	665931392	432992576	115408624	680835072	276131552	207381408	211634432	303984096	204689536	259691760	295728544	370449280	320867040	251916320	254596016	265182368	360351104	3369923328	194429456	248398368	424617248	150959936	520866400	749527936	482163456	396363520	674032064	344367840	346409632	137350784
	B0387	542360	1272471	984738.9375	386884	1047321.938	1447660	1802363	36565304	1097184	1704555	1271394	1396795	729118	404307	2149928	1065243	832722	1240016	1253892	1311520	1320435.875	2791461	105288824	737154	541847	3799065	434697	1651026	106851224	1159115	723456	941583	318089	1124340	3715280	17886792	630484	1333373	3038117	691465	461770	1648487	1266935	1098622	1306592	2245272	1156906	179436
	B0388	214458	764248	737454	300686	852916	1407700	1199174	67289320	734881	1431845	791145	1783174	754561	168869	1089501	1056512	765198.9375	491314	929384	735238	694780	2128088	206455008	666541	191962.0156	2169750	293396	1367320	157138544	479362	791220.0625	304629	362734	541905	2790832	8015925.5	578660	920970	1874415	283165	679611	1685187	1068071	738483	739869	1917685	830447.9375	304461
	B0389	230339	1086694			434240	519401	543708	1061910	152168	462392	634197	523758		196241	1017797	447570	250553.0156	530273	228400	282902	491635.9688	686475	7905306.5	261481.0156	196595	1563088		520031	11420797	424094	314538	197379	66384	548950	652606	4132225.25	181411	351687	590300	355740	730815	667085	441115		756589	680731	231665
	B0390	1227211	5622863	380131	626517	788192	547039	1407763	414382	521283.9688	906860	3857564	782357	430094.9688	1599051	4831480	1009626.938	588864	1984410	487845	634927	7438363.5	1274408	1950337	1110688	1747616	4707443	317081	298244	3424224	1709906	669135	1222042	307468	2318986	641369	15514770	868421	914947	1510771	2187515	3120377	2234418	733935.9375	363602.0313	3466521.75	1543345	572630	376148
	B0391	697928.9375	1733258	560382	1339873	1297521	947636	1309563	689135	770479	1310078.125	2579951	995420	678958	636845	1712238	1094396	717474	1328453	608443	849902	1897969	1906853.125	1709389	804726	1506025	2215108	690963	704008	1399367.875	905847	628828	968301	528165	844130	683993	5378797	1255628	923115	1700187	1094268	1583405	2371216	1204406	642265	1493809	1549946	660238	815441
	B0392	7899449	18731488	3437597	5609079	6734122	4149821	7488711	4283193	5241511	5480383	19615976	4435856	4530120	7069130.5	22193988	7737309.5	5497976	11575489	3789667.75	6912024	3653479	6367902	13075140	3195484	8565788	14273387	2809609	3325212	17736504	7579369.5	2371834	10540077	4128062	8108565.5	4677006	34154336	4719280	6136152	6678865	7873631.5	15366865	8955737	4131658	2634692	17720300	5578835	5322263	4011596
	B0393	565473	1220110		428068	503772		355494	308194		497784	927073	400949	429636	383784	548002	548551	164989	628079	400472			1080369			639037	502703	387536	339819	537423	312356		173191		326446		1093781	1043489		660551	170614	655707	2116192	375768	164437	839085	671997	506238	793958
	B0394	14524257	31186890	2561709	3341085	10361518	2317385	6436108	5656005	4056258	5428852	31970690	4021481	6313606	8737605	26510080	10712265	4423247	24631696	7555403.5	8748867	3401524	8149738	6073071	2135421	10274196	13475681	2249477	2897828	14086859	6910610	1307009	7208651	2851996	8226728.5	4592986	74507640	6764746	3552514	12878646	5469872	16641282	15234048	2846337	2436024	20592098	5434375	6679558	5142287
	B0395	701841	1163514	335704	324245	862104.9375	314337	599732	263506	241602	542178	1865444.125	430382	369667	330421	1130014	946058	555772	935166	596196	515780	363673	739496	342234	120631	401604	657105	277521	166585	494611	270306	76727	296644	201370	269555	322229	2496209	275669	291363	537558	227933	620195	810966	265383	388143	1013667.063	417159	583401	431671
	B0396	111243.0078	448549.0313	122700		235758	113913	137803	127017		204832	309432	382334	157029		207140	340535	232717	159882	283951	148108		342553.0313	190421				104529	77985					60459			320453		87065.0078	222591		108710	536634	114818.9922	207328	186777	180067.0156	218835
	B0397	721288	4983167	401581	412054	949376	530307	468483	203299	315939	927192.0625	2797250	704277	669784	459342	3220614	1180083	970148	2245298	920561	587741	463950	976687	530454	176354	497074	973654	499623	390254	583717	421035	109721	548180	206526	434858	355498	4317570	258994	219511	681186	920390.0625	1683516	1083083	429581	627888	1880945	1092548	1091596	347878
	B0398		81282	207668	268817	293837	383821	212676.9844		164249	248165.9844	315219	211721.0156	438653		298887	357480	469690.0313	114556.9922	357661	286724		235020.0156		133696	84534	59878	327610	261187.9844			137094	119031.9922			116181	271620	112505	184697	147633		149907	228598	103716	209031	328951	415511	209540	207456
	B0399	90948.9922	283844	419739		512561	162932	116724	7356710.5	217984	397167	459808	337167	342306	82494	403733	401978	408249	342810	529111	260592	688302	932915	22908272	179949		489052.0313			29254908	227904	272515	137792		245094	671549	3040595			907777.0625	253948	613255	435529	323222	289797	404840	612534	231369.9844
	B0400	378468	505390.0313		208509.9844		430079	197036				704576			478150	162673			785827			217768.9844	597188	94166		535632	1226691			375484	489371.0313		396719		536861		777427		103857	222410	528830	693217	231210	491055		810285	216986		195989
	B0401	1475076	2736728	1391427	886556	3574729	1157483	3201872	795996	821769	1981285	2107460	2005377.875	1242590	868512.9375	2769771	2008639.875	1603654	1791876	1099064	808339	134310	2783594	3849393	2202903	1243626	3021971	821320	645604	2667343	1936321.875	1639802	1008439.938	637481	1867862	1510900	14584434	1954828	1586813	5187776	1517150	2813692	4968778	2396072	1047742	2550038	6118780	1072626	1373868
	B0402	1428204	5577326	6954363	4590940	11239875	5340882.5	18982016	5012565	7827277	12333472	3623008	14595087	7443132	1995328.875	5291763	11788030	9012924	4041858.25	5908854	6397657	1390999	16694021	21161380	16887200	2175193	5312133	3279297	2973645	4707179	3025505	10601850	1817386	4479757	3541067	7212735.5	25213518	9466743	9559508	14578981	2837403	4859704	25402448	15517531	8969031	4124563	27700936	6264357	4890609
	B0403	1125707	2227433	1188842	1807483	2614265	3437145	3182546	1423671	1691875	2774908	2377681	2553696	2166147	924184	2841063.75	2750963	3615424	2812256	1346552	2475666	783124	2961383	3717872	1701377	1212231	6569479	2020771	1098548	2551576	2110032	1543000.875	2196187	1224216	1524787	1335332	11426958	1517423	1658580	3547265	3452657	3092049	3937253	3616466	1875264	2690017	5667569	1454301	776121
	B0404	8666312	19969554	9916359	9658354	19685982	9529028	20823344	9593289	14607884	15884406	16610992	20098294	13969897	7012039	24046952	18809466	12455189	18238510	10567369	13796214	8815623	21584842	28874402	9429610	7784437.5	16593379	5719942	7704033.5	16567517	9330068	6466878	8500989	10590524	8582080	11755300	46138936	13120547	11633222	16885074	7678857	14403992	25335916	17546276	14381952	17543144	21622446	13578237	8069007
	B0405	1413354	2661178	562500	772997	1555780.125	564251	1281044	540064	821693	810290	2968044	789824.0625	903413	1188094	2993238	1786169	752861	2852996	879083	857359	1021571	1623910	805867	450228	1210742	2094931	416923	417067	1748830	1430248	304169	1316148	538631	1264274	464353.0313	7565973	721696	899845	1147013	964041	1978112	1446776	1014091	1027182.063	2769389	906462	826116	564976
	B0406	71485	733356	189658	632260	425275	259606	412183	161243	257712	197776	467494	172449	488065.0313	77533	605438	755204	452293	330507		295438	81675	873743	204369	102017	78200	247594	200505	273220	115551	170590		156401	126667			869700	191820	313136	453520.0313		269294	555134	713436	669094	466674.9688	493066	438842.0313	200736
	B0407	179391	894070	347901	831843	447404	702568	569758		418317	243474	1020598	171555	987225	295832	1308578	691544	675380	1532351	386339	507305.0313	433881	625492		224072	502774	698926	358259	614726	175397	573730		813421		234904	243740	4026944	252404	317032	470280	470227	1228451	386568	472072	525354	1278988	1283888	387064	348564
	B0408	1927922	2602492	2532062	2307685	3456104.75	4607935	4092230	2600787	4724355	4841761	4883285	5958379	4194613	1674464	5090559	4187837.75	4272523	4234759	4584997	4530854	2437075	3662679	7372739.5	2664127	2226592	3891365.25	2034085.125	2479683	4529390	2111740	2668390	3014481	2081069.125	2103676	2733664	14585263	1900643.125	3149026	4522181	2803649	4070887	3490937.25	5032750	3565473.75	4646059	3943019.75	2808667	1318347
	B0409	98466.9922	209336	375003.0313	240783.0156	370664	305891	480624.9688	202470.0156	640222	616701	567387	858095	495518	128497	451644	514846	513437	678322	586791	288989	387743	617918	420500	280370	205602	480213	94853	170250	529993	192641.9844	403943	426369	158064	190501.0156	259634	2752379	186689.0156	321628	430651	376038	303396	377526	1123207	585796	502107	356425	269318	86872
	B0410	217303	396337	297001	219203	608502	262993	395057	250319	373222	393625.9688	639764	268334	480671	185658	510440	646731	286657	496178	774197	378667	223568	601315		278319	135385	290540		268347	232930	228868	335453.0313	175235	278990	219355	260815.0156	1596831.125	247715.0156	238229	685617	188079	297356.0313	421167	493762	292324	549609	396426	383884	152232
	B0411	193286	870879.9375	406583	192220.9844	677370	317015	370228	100973.9922	290861	329476	491397	338123	912007	211245	1311959	653083	504502	532984	325024	238268	280313	247799	216084	280569	284783	361406	193432	294654	378675	600554	204912	498810	252721.0156	350041	330812	3566260	196622.0156	267653	582446	141328	492640.0313	885833	830272	228167	862564	456466	663188	136295
	B0412		384752	142546		256208.0156	196118	311297	131188	264208	185071	791951	226091	524652	210063	540021	430057	222857	583056	284284	153864	226431	138441	167825	265461		298913		224137	272493	325405	248328	258522.0156	119185	236405	215766	2178523	81889	180886	337157	202344	369966	424272	233425	167758	793381	310862	228544
	B0413	702615	683889	964414	1011693.938	1206502	809891	1033925	2333615	620577	416461	4078718	273182	1418694	453619	1404325	1022660.938	527160	2349569	848712	1225805	505491	3905486.75	2093378	737219	726697	808193	492552	932811	1818324.125	1082762	556032	562072	807399	406468	881916.9375	23064810	615527	389732	913114	784072	1338928	1841803.125	640902	1758732	3082077	984437	761642	571812
	B0414	204165		275254		188149	522467		2507629			1195414		177740		502901	323167		630122		237565.0156	184864	885329.0625	3015231			268956		855525.9375	2631707				127693		195447	22563380					298593	421390		390744	765189		195264
	B0415	169853	138328	85375	149832	163118.9844	190354.0156	162570		108533	271544	210441		147661	73331	213360	258389	146882	206502		162762	88372	185068	233154	213629	185700	261383.9844	223273	85773	233983	146443		253144	119137	128865	117595	1112182	85590	133902	118118.9922	243750	227040	358730	220928	123384.0078	429090	205824	135906	185802
	B0416	73305		103224	103006	155400	247731	151815	71127	125224	283455	148716	119549.0078	200852			257453.0156	126487		57587	157351.9844		310893	350513	252855	126360		138293			112588.9922		152685	123078.0078	96486	98717	1965521	115247.0078	164383	224592	133041		261139	225549	218427	342034	381855		109822
	B0417		1018574.063					402858	643529			2658664	273183			1725106			1201405	788478	532029		1775025								997670.0625					432928	14090308		250405.0156	1563356		1450386	1717721.875	828830		1123120	561392
	B0418	442398	1538624	640019	669420	1061422	853928	947481	978649.9375	790912	871925	3605257	909555	975504	446827	2553007	866101	644601	1684549	2554616	2043236	373840	3114671	705464	427772	451577	750399	606103	978364.9375	911035	951183	661692	728049	586055	737814	870650	11947579	492355	617160	2432969	378750	1918549.875	2418051	1061763	1069637	2053392	1133848	897311	315625
	B0419	253142.0156	626303	175556		447374	424829	313333	534250	283856	607892	954020	577396	722562	307654	1053514	317982	309059	579561	735650	578854	200883	895454	668585	210324	272775	437128		272637	733009	366823		479797	341808	426188	142159	6542429	219104	265737	1037368.938		946669	1014589	547904	516743	723308	512932	817828
	B0420	879490	896234	6208478	526151	3363186	1512033	821773	7960897	317926	1608708	9402327	3219848	393441	510064	699036	793210	1642302	4748700	4365215	2214943	2413211	8620299	12588734	983955.0625	221028	2748610	1978839.875	212247	12132482	804811	1307358	732842	997005	645055	2733200	31610876	320312	666034	2242287	1652201	1293820	1031896	847409	5391560	3037718	585407	613711	960279
	B0421	293174	575436	383011	211379.0156	258533.0156	274602	451492.9688	217737	270081	284655	450672	335425.9688	237353	241252.9844	759885	189256	252079	405719	303741	319423		472576	342706	458220.0313	176073	435316	305166		552621	247243.0156	335313	101012	125198	365946.0313	253359.0156	2982632	254922.9844	311037	718260	255843	437321.0313	734489	310100	267348	396838	418442.0313	230970
	B0422	191689	432507		156610	208961		345166	151219	268552	261137	317907	271094	258665		495580	199302	294097	265271	247872	245755		357927	324696	409281	52827	650918.9375	189136.9844		416556	231742.0156	289235	118333		400525.9688	190939	3360811	164168	350183	538043	178249	414138	578004		197664.0156	395031	372403	170569
	B0423	101058	502090		90707	117306		101638	71030		69757	559139		47465	99949	453748	99103.9922		283416	80758	71560	200309	200476	77793		155459	307660			284309	176758		174763		240829.9844		1621429			326986	144239	500747	369866			435249.0313	135623
	B0424		313915	46353	80315	281212	197133	242688.0156	110790	71349	177057	409489	193204	219929	84954	433380	170409	90121	284340	161678	115139		298700	361621		72022	312755	149381	170468	370587	285576	65241	177770		117598.9922	105044	2588459	119055	160214	600556	95808	486151	484106.9688	266075	161047	323269	383735		76107
	B0425	32402560	30472998	51683980	67115056	40599980	64676684	56773912	17401560	54604348	65512224	32810582	33965632	47078960	46955416	39711256	43116992	50656584	34366384	54924476	42458216	52044388	75257864	59639348	43106456	65463764	78947888	64895832	51458304	50014084	59870220	45518788	64462020	41012392	56950176	25872682	216435168	30746088	55164124	44992096	56963132	57769184	55039980	70093904	41402104	34754636	55309572	42012664	66795548
	B0426	722919616	1177618688	1279600256	1276366848	1442998912	1362552704	1428113152	438711136	1325707392	1105873920	1407450752	1073479616	1399635584	997362752	1886253312	1214510464	1417073792	1002937536	1677677696	1502198272	807569600	1707624576	1089736320	1006184512	1083542528	1237275136	1059731456	1060713600	1098739328	1600676480	1103806976	1209838080	882215424	1102423040	1174389120	7165236736	785583488	1192767872	1172972032	880818432	1671793152	1639549056	1670443520	1278288896	1681134592	1071856576	972031424	1089788416
	B0427		2015372.875	2223148	763681	650578	324302				1236640		982091			1174300	650844		1304835			664648	1063751	2778781			1113287			1420219	3805502					1330966	2335581	665702	662562	897369.0625	644398	1184031	968957.9375	1498236	1437926	1209524	407603
	B0428	4696437	7695886	4786725	4065708	2354156	3214187	4415086	4555006	3973110.75	4762237	7977376	6608156	3230829	2671045	7924821	4247738	3199054	8368188	5451859	2190631	1999391	8319630	8064150.5	2299199	2732467	7134150	3126447	3186994	7979259	12794796	2558365	1458955	1669592	4201220	5622438	10555717	3905014	7778456	9190650	3585021	3800605	11309035	7880592	3349228	6023579	5362648	3545066	1391901
	B0429	7951546	27682964	14290074	4785587	15551732	8810546	7907808	10999056	4818144	6618756	1218021	4577334	10935410	15957761	20192042	11489457	11175261	1499004	3950723	15742192	17229714	4818862	8575028	9962540	7395032	10522563	10033868	4507047	8238578	8910520	1311059	7927924	6389931	6605314	14053403	10611634	4229557	9084665	1441728	4341998	7261483.5	5387134	6262025	12289290	18473622	6469189	17424476	12977841
	B0430	4801343	16218542	8142981	1754683	9011813	4113162.25	3627194	5536378	1916104	3148406	613166	2439245	5127527	10365914	10498205	5150206	5978840	1066546	2164689	6381759	12659610	2910553	4790650	5645015	5903116	8069322	4860339	2673155	5594372	7928008	717416	5326129	2926846	4117560	6361477	7600718	2733323	4472826	886195	2599957	6420181	2790139.25	4533800	7611607	14727456	4851906	7651253	7442722
	B0431	231677.0156	870063	521597	133888	834096	561079	304750	469875.9688	149455	229937.9844		229116.0156	467549.0313	631130	539624	213020	480932		113669	847768.0625	295469	133769	522533	431545.9688	229075	388391	366945	199228	274498	514702		405394	319638	197590	588009	320711	153744	350592		159053	311937	153415	363806	623231	676714	701922	707763	422436.9688
	B0432	939202	3001818	929511	220155	2194651	626231	762626	2009828.125	461613	350299	56328	517254	1094326	3013232	1414489	1783222	978620.0625	232470	692512	1763615	1552729	421198	662847	812163	695670	993549	624336	481525	853504	1795789	165238	494572	356902	856638	1371676	945143	591212	709532	364798	532022	649263	942726	541348	1643005	3101645	806200	1787779	1403942
	B0433	11202977	22278384	21695248	5768544	21777812	9691753	9348430	20504226	6672807	8960620	1609004.875	7635681	13070193	19462174	18646422	16921576	17007776	1712253	8287816	20108076	25649884	6812829	8379318.5	10076888	9988184	14234279	12271531	6223745	10473862	9828398	1895823	10145602	7117870.5	7453870.5	17461244	15788905	4810605	10798310	2592182	6213480	8313100	5377568	7057062	21670510	22015492	12835523	19868560	15892842
	B0434	12050981	42606484	21108148	5482856	27107284	14432320	11756527	21851340	7015153	9205374	1364125	7549311.5	20909256	24956424	28292804	22735212	18734112	2754681	9718293	21758512	27746396	6536933	14149858	16470354	11678416	17003100	13264080	9845638	13763817	18513224	1764410	10387777	10049007	10605232	21830086	14901586	5303799	12012254	3516913	6358965	11147028	9005991	11564004	24899054	24232890	11402771	29347896	17673004
	B0435	1512535	2103808	596712	1913946.875	1394751	4936531	2481377	4701896	1340009	403462	175001	966336.0625	1735306	5062202	1382741	929478	4375962	503097.9688	162169	3202270	708156	1319214	2849252	404883	2104643	5622498	4723271	3070051	3144093	1204646		2851832	1717873	1465163	2707631	2541105	288060	4204559	624705	2073691.875	2204171	3393579	2429995	7393034.5	1644084	999585	3962193.75	2568245
	B0436	15357189	57327380	24048188	5903395	35497056	12509125	13779277	27999236	5728706	10802839	1688102	10475391	26197784	24755472	34572940	25075294	20582216	3905781.75	11866173	18532264	28615724	6045286	12146394	17509650	12407681	15439347	12202878	10098417	14426401	20713856	2164010	11227947	11426309	13977518	23690432	12345859	7209130	12142324	5104379	5244642	12731372	12196467	14747049	16421566	26289280	16838876	39981548	16509572
	B0437	734153	247223.9844	155302.9844	690379	345220	3932314	550129	2041922	395265	102432	85645	176789	476770	1302699	85752	243739	2277069			2951731	654446.9375	358074	1003280	132512	822522	5434413.5	4750211	2094353	957325	324803		1214383	745528.9375	258558	591211	876812	167243	1110758		1360879	537225	455291	1474596	3845264	273914	257362.0156	570134	892772
	B0438	159910	61056	128189	105317	132853	103845	160749		135427	205133	263485	109295	154224	443944	120291	99644	164163	336861	147251	214540	185619	127165	35358	68289	85781	215563	64803	270498		33788	78886	153637	137424	178135	174438	353881	202132.0156	131019	168167	171213	194703.0156	112288	86105	95147	52818	67868	95291	95871
	B0439	2401703	385008	2448909	819304	1141918	1927496	2273702	998630	2153251	1661235	1377632	700590	728849	1473240	400852	1230784	987531.0625	1855653	1572870	1648005.875	3367364	797945	481471	829111	1591249	2379641	1425923	1517792	859191	444911	1313753	1812089	1664488	1554973	1754275	493660.9688	689379.0625	1482229	500223.9688	2273818	548746	1022197	341905.9688	1465301	802987	1169731	670521	2477507
	B0440	251369	94782	337908	197232	151186	320343	568113	61921	457552	363435	116790	354479	92199	213641	91219	208655	209001	427962	218214.9844	255135.0156	310328	242591	154223	255908	299005	340372	231737.0156	243652	186134	79947	434977.0313	447613	250672.9844	208362	235135.0156	176494	125051	232483	196940	800012	94823	203186	172432	404568	95222	465279	107848	256096
	B0441	1948022	1159530	1332939	2138096	805378	1010911.938	2461559	230427	1812771	1997620	626786	1186396	748872	948395	697483	782209	815988.0625	2272766	520919	1363280	1509474	1099293	798554	1126401	1868944	3269250	849422	1146011	1884567	226586	1382945.875	1739769	1046144	2429199	986569	792852	1241091	2175068	1334243	3030453	1073278	1658275	1027666	1419486	637394	2996080	400118	1531760
	B0442	257264	168449	162074	305188	190123	265512	485677	151051	254050	639948	137337	293154	142004	174780	293198	195944	241839.9844	469816	210694	138665	1562681	302584	558363	338303	167602	407973	222649	340429	435245	39025	241013	293718	180322	445054	247404.9844	159851	271915	501088.0313	227851.0156	592344	191066	330107	210446	253532.0156	143004	479145	104595	135903
	B0443	677827	1266129	765792	841098.9375	626421	552430	496912	315102	480461.9688	671938	359944	784576	714039	633581	949245	349973	1058923	733292.5	927217	710968	2725860	829456.9375	1188674	1193852	663265	1466389	545973	655400	2446544	472200.9688	459062	2314917.5	735651	775884	809418	468399	616676	2924208	731069	475459.9688	828978	633158	426572	654476	2588428.75	4090847	1015561.938	886140.9375
	B0444	30485320	175893696	60003724	42682432	36046812	24321228	33618424	23923676	30980482	55284148	20661902	57051288	57133876	41864840	119031776	43505180	62828396	118074464	94940544	46495120	200555216	139101824	127156368	76032128	41884584	73014680	30807702	34278632	208629888	26291716	28598430	180472736	85674848	56678496	49474140	29439172	26395360	286940224	42465452	28936490	59342804	58477472	37505284	48456444	257110128	216433232	51119632	45496168
	B0445	9111970	21755382	9242800	11272783	8223159	6870458	7280100	6855017.5	7835557	15460013	9163394	14156810	12393125	9365417	13724216	8998045	10255054	33353798	17708200	8394462	37758824	26095650	26901814	12682625	7790913	12169092	7611070	8584574	24601810	9763984	7331662	27526458	13537693	11868133	8456733	5376434	10312522	29246588	18620246	7420023.5	13284036	14607343	11268455	10312730	36338936	53913352	8988482	8347384.5
	B0446	8001085	33663988	9970203	11887120	7981274	5129487.5	6405854.5	5571823	7342679	11146083	7669797	13587054	12768838	8057755.5	22613276	11347457	10461989	26542030	27587606	7886495	35515716	32728276	17294926	9493629	7158878	10125625	6401014	8499901	34388092	9860235	4922854	30051184	19512742	9592861	9098190	6342971	8641353	37383192	13464729	4687219	12245852	14216172	8261599	10032640	47872476	44817588	10368722	7747010
	B0447	794719.9375	2559698	788937	874591	397855	445665	453405	689487	504800	987859.0625	807573.9375	1268809	796920.0625	541970	1467745	1301539	629296	2900411	2339845	730234	2592157	2578524	1381861	703231	660411	650160	598542	623085	1902453.125	759801	375550	2271672	1925017	781614	905999.0625	548284	705957	2798564	1282984	455179	816933.9375	999650	607566	624150	4806986	4444230	1674555	556670
	B0448	379373	2344020	419997.9688	2133301	607767	448233	735017	684515	816160.0625	981814.0625	1432750	1309716	1300731	517214	2671352	1703534	951926	4413929	2006079	541389	2850655	4423305	1145410	570881	220576	703934	490669	553412	1947898	950643	384628	2021373	1552027	772257	962931.0625	444597	759631	4069278.25	1960446	326394	651297	1744719.875	1131718	1199601	2124497	6303861	811654	467772
	B0449	246523	394386	261961	294057	259983	503040	345285	173204.0156	270192	378684	314566	366935	262514	255346	381682	192854	246692	412862	315302	234783	283925	396806	1209796	337788	219031	668225	250975	299463	585107	243376	278121	258474	229889	350158	253423	438256	271510	291242	255815	294901	433574	351833.0313	347400	421326	230345	321241	272994	190279
	B0450	58268	116544	52443	58748	55692	71562	86288	46252	50002	96750	63555	88138	54867	36980	149208	53026	108849	80073	48713	46783	36209	93487	570647	104817	46384	189399	40937	136904	131607	51633	68239	60831	51147	70471	77495	63695	39950	76428	66337	100345	83661	159384	74928	69898	66433	97171	67809
	B0451	139135	184518	69330	101347	139373	129371	159974	133343	81078	159742	172845	229913	134809	98712	334220	104029	135001	158765	84466	84326	93404	188435	2937315	154800	90027	255240	83293	200044	496203	103932	131895	99677	85209	152532	148819	235956	77551	135699	173915	160617	177208	275422	166936	104788	113434	255033	108969	75165
	B0452	68666		55188	38986	54881	62487.0039	56738	39665	53386	52253	106068	56282	43508	26407	55731	38868	30664	64228	30785.002	118677	31798	128242	79435	70745		34067		61727.0039			55673		31269		63221.0039	285649	39731	33737	24002	37237	53620	69959		55280	70400	75748	45415	27000
	B0453	183884	481068		178738	334782	225698	189528	199975	177312	354370	341292	450921	207691	148685	735120	190650	142919	293174	159710	89319	200578	419338	2682686	103341	137213	485282	147203	185605	672381		144346	137335	139405	216263.0156	198102	373371	235054	397170	437500	226183	458829.0313	633561	109392.0078	174010	208858	538051	187123
	B0454	383960	845565	320840	564356	477467	489364	497269	379727	406720	625380	497506	739867	318284	387472	1496326	285803	358294	1492469.875	497075.9688	334976	1107252	1329340	3645362	584590	284816	745212	355637	471591	1393292	447793	327030	890158	391104	436074	364598	566460	375152	998701.0625	742051	493097	617248	745248	754452	438998	873190	2295583	355095	236382
	B0455	1621684	6187559	2030486	1870327	1911959	1253278	1181994	1736529	2158067	2300427	4448089	4570254	3067524	1090787	3578698	2581780	1440875	15853602	5465867	1790167	12539843	21657260	3837175	1165575	1131696	1947992	1858825	2222954	7521161	1737286	1315112	6072217	3356468	1853030	1742419	2219318	1828179	13775617	5626154	884388	5395264	6827984	3107898	1451927	16364936	23223138	2103701	993583
	B0456	77434	493040.0313	111443	109338	99029	48887	75973	73891	81045	94772	176011	178224	135693	70066	369611	123019	80953	922872	334321	81190	1208858	1083791	127507		65582	80615	84210	85832	371184	79890	38047	256908	189019	120528	85512	88183	75875	532360	225024.0156	60817	197858	283951	80287	84373	1136544	944616	268361	44529
	B0457	67370			39713	24180	62487	48315	21358	31149		56205	63564.9961		39576	42670			42135		48991	25965		102788.9922	54009			43731	70298	41353	38689	75376	27874	51372.9961	46256	47577					31317		56025				71333	47038
	B0458	3002504	2983412	1715403.875	1832056	3363711	1892416.125	3938755	13431254	2608462	6226721	3437744	4269798	2464077	1559061	6037252	9646040	2039699	3822725	1175119	2075040	1607556	4959456	5170688	3404688	1266541	4556803	3018164	2493774	5505599	3466705.75	2008236.125	2664550	2992875	4989703	3910778.75	9663326	4488423	3043845	4770357	2924883	1978650	4937930	3430345.75	1832363.875	2879055	8783569	2037960	1319169
	B0459	3095296	2049876	2713186	2080604	2514271	2596749	5419263		6733967	8399686	3910763	4045075	1967207	2298576	3578024	4648565	4206481	14179936	2136219	2304795	11828971	5145074	6468266	2428032	2113853	3578429.75	2361181	3008683	6265296		3068056	10822740	2249641	2115202	5352918	3989021	2900991	7056607.5	6482244	6283465	1466716	2552792	2655820	4258883		10691351	1958979.125	2607236
	B0460	1252402	819090	798355	1090739	1327331	832223	1549276	1948288	2723008	1862187	274181	1330847	1237860	638167	688879	2887382	791289	2226461	1796864	676897	6694211	589219	1623853	499726	1045721	1523593	847300	917394	1878822	488563	1426290	2787110	1090412	721501	753972	975727	1162575	1292801	1768437	1218763	630815	1308529	650571	1071993	1806881	2977278	293688	969120
	B0461	895093	275659	291333	1176802	569599	577862	618039	936028	1254485	1877543	135749	1324660	1114154	427338	449560	732650	779567	827151	465125	247815.9844	4431521	166008	820604	373458	414779	303299	788863	547847	696834	189444	780273	1067036	426859	444456	302703	629082	917567	905174	671004	741277	262229	753613	332687	389342	246548.0156	929606	141097	831272
	B0462	34383			42637		109518	66075	44316		293969	69121	50214					101380	76662	56093		569474.0625		64109	289244		38892	123742	123539		36502	31284	163892		70129	31936		84489	114754		152654				37463	79179	82745		84183
	B0463	17882218	58028512	14441958	17998616	18803828	14414960	24661720	6554512	8533792	14401260	29646924	17137780	22501228	18818236	42514640	15407982	12760179	54858360	15865507	12783820	7890818	46283868	27067292	12735343	11794385	22449130	12151437	17473048	17873928	33711072	14531224	15040881	13457985	9356088	12958237	97853824	17487928	13025713	32272064	11399938	49596660	24264782	26929490	25539860	37645560	16620030	14804990	10019801
	B0464	15729766	26782946	21977928	15896514	18753260	17543708	23123102	7031769	8327319	15234293	40608136	15234751	22866616	15786126	18245960	17478124	7446756	13007530	16760214	8231613	10675135	56938192	13855596	10734411	9386315	23258160	17152292	17707886	11187614	30703496	19208884	12559633	11501319	9442997	17168646	36848200	11284765	11597536	12058932	11038133	18046728	12337317	22659350	32676818	66572904	14757537	20115398	11938768
	B0465	1576226	1734961	1754813	879672	1994638	846963	1376454	370761	723896	1284221	1886891	662046	1699798	1507704.125	1685679	1490607	1067252	1048521	973435	1171384	592130	2824370	878195	804954	764902	1564196	1021925	897920	1121040	1493076	674424	740253	988014	812201	1368604	3445435	824773	713665	853635	546307	1618492	1189505	971718	2771356	5704002	697906	5909682	864799
	B0466	174188	561353	168634	183634	132421	130821.9922	357445	243404.0156	154215	195625	329542	147938	463742	218140.0156	428955	404747	313497	1014577	332446	236957	485071.9688	260274.0156	117497	196159	150030	134513	215999	213669	247159	339407	158354	298514	186248	233602	145197	120032	190584	388211	630938	134672	121595.9922	279888	162200	137127	166274	968352.9375	253230.0156	156567
	B0467	1552805	1763089	1854356	772001	2714030	2309483	1876982	3384896	5351001	5633529	6472838	1858151.125	5031498	567044	2502580	4607054	1862116	6813880	3393288	3290347	3020483	5442019	5123012	1061931	2139379	5705513	2973536	6812114	8141075.5		2379481	7467520	1824543	2766160	5075464	1721008	3719286	3921736	8871329	1971895	925424.0625	4203133	1672915	3602712.25	52307	4239555	5167281	2443715
	B0468	32116			113647		197807.9844	54909		135983		28252		34732	39993				147217		79480			183753		35767	179357	167400	260953	141483			169484	97112		61588	81405	27258.998	240493	52422.9961	100715		83331	89659	270192				30968
	B0469	186707	1029421			126677	74701			265640	323827	295013	94823		260297	768088	179660			692907	185331		959617	590627		96538				1328950.875	196005	155472			172131	337587		678978			109899	146429		188512	173016	1909222		468982	81269
	B0470	4141506.25	5402827	4811956	2670128	5260936	5544411	6251097	29628574	11995918	15435010	9785378	5159866	7601083	1308305	14927492	9342390	4767454	19146392	20136232	6673965	13354431	22275612	7943399.5	2683440	2567608	12014606	9336971	19606422	33339030	609708	6390960	30524708	4113063	6534534	12751627	2651840	17072908	8841896	22959604	4700545	2226535	6953124	5310194	6232306	17177408	15283405	19894596	3124325
	B0471	7674380	6117313	5765392	3604562.75	13322848	10450373	9755356	10709897	19198240	25854238	28224252	7409682.5	16276914	2888486	8957816	17959864	8053556	19276782	12022043	15657463	11931643	18251208	16735688	4214374	7358125.5	22073926	11714050	28501294	27293092	20793	10441809	28737342	7054402.5	8127963	22381392	6590029	16448365	13682154	28930344	6210405	3591773	11659466	5271115	14105713	260746.0156	12162011	16749326	9017580
	B0472	151063	991398.0625	229958	477905	339693	134520	443379	78931	175903	241299	315534	265838	245569	128682	584860	245907	316013	2677543	740358.9375	209216	1282818	1423734	490592	840213	172025.0156	381316	175265	346425	716748	304470	275938	1211854	681535.9375	219037	124326	532560	184939	4025026	503142	314961	201345.0156	268623	255694	179989	959649	5609689	355775	396081
	B0473	111986	810531	266115	378038	225833	103707.9922	247737.0156	98002	179591	250481	231121	147497	167409	149925	570948	230622	273736	1557375	733207	159872	682557	924201	380658	387197	163291	230988	161257	194515	585401	182028	122542.0078	999039	417505.9688	201522	130617	227267	183596	2032827.875	395692.9688	147694	176932	202456.0156	171749	126743.9922	1022758.938	2523842	196534	179615
	B0474	559899	767300	631155	666005	969445	457471	754299	488072	624078	600580	671058	573469	612072	501761	588633	915375	738082	638320.0625	580360	542278	536937	753749	762056	590592	489956	654864	465380	527723	572468	449279	572170	539140	652151	472038.0313	678460	645936	680682	712611	765745.0625	522702	573074	746633	574227	681002	521371.0313	872162	818445	604578
	B0475	143635	1473942	235614	256894.9844	305096	103270.0078	326253	220786	382649	721501	389281	946909	263980	259247	1075583	756980	271482	2730957	971452.9375	214738	2170071	5280467	973929.9375	564828	272045	429628	151412	171287	2017666	435133.9688	282151	1884668	1013810	718114	193499	527835	364487	2010408	1333580	355112	453880	636511	444692	619596	1609340	13247518	288834	114228
	B0476	147441	1083157	129123	207694	241125	64535	184191	179654	210017	337471	372087	357399	137835	250893.9844	889181	316696	136616	1231665	582470	171822	699008	1812820	394101	130336	186006	248915	140990	166110	1307513	157907	92301	1004433	714579	312545	103442	456089	226092	1059160	546462	202895	295298	410255	130243.0078	175760	991616	2278465	287749	132503
	B0477	170936	2053228	354862	498500	269500	140235	488425		962269	1249941	443852	602793	225363	400650	2019742	1062685	579033	2314204	749435.0625	138671	2023479	4580097	1037981	771987	412043	686379	242008	217310	2815282	220551		3118699	1732798	857628		483813	469027	3449416	892816	746940	663496	401938	215292	399857	2163442	9902592	500833	224011.9844
	B0478	59397	553473	172214	210297	157735		249861	200352	214434	234137	228072	379647	140260	132469	650890	457593	120269.9922	1461725	1278941	205176	1538502	2093597	202134	493837.9688	186344	185033	92750	117267	761757	241977	187128	1127766	414067	428903		465635	97501	1263437	622283	236470.0156	186102	147424		273224	723343	7972259	167045	53313
	B0479	176605	64016.0039	121171.0078	259264		3792103	218374	1095808		63209	183208	109480	59908.9961		79246		29261.002		35271	62512.9961	779573	96589	6737776	87774		137902		2345975	3824243	93615	54225				196634	58397.9961	130233			130532		84592		27316	101641	179790	47776
	B0480	78960	201566	201813	203164.9844	201305	104961.0078	189344	162370	133212	212363	43413	137225	134813	165351	254507	143603	202036.0156	191031	454998	115626	691895	489757	203980	299592	239888.0156	280114	264678	139179	525683	140076	175776	687916	461449	249385	62078	182416	149225	813846.9375	106038.9922	111104.0078	176748	138499	182798	111113.9922	465201	1170955	223949	175936
	B0481	249121	1000687	385981	665078	674877	220679	406363	747390	381177	399737	138266	253490	445645	720577	684653	542099	703038		1806695	330802	1069626	472298	401552	490146	601910	612119	671261	402264	1513024	319806	376601	1205106	1678223	732691	367045	391073	180737	1436627	301736	260133.0156	399432	571701	295251	320984	691474	2365635	929633	390578
	B0482	6084585	8519591	8364338.5	6592663	5651393	4735037	8268736	7229764	4065291.25	5248400	6668529	6275015	8807100	6193034	10520560	6212154	4686119	3795674	7413558.5	3453858	5008487	7983548	6079921	5859833	6741894	13003063	6054070	7749099	11087448	6735357.5	4719381	11523372	6786460.5	6512505	7387526	11372697	6322703	5477228	6149594	4698841	5030226	8393189	4543937	9269349	15291497	6428586	13896226	5088759
	B0483	305797	234171	1511359	739786	296139	155536	243601.9844	44594		146192	1117001	197889	63504		192082	503436	178950	432342	65852			882049			484971	262626				416170			72602	167813	242407	698063						114712		310180	766447	684555	161946	242934
	B0484	999584192	700991616	613003328	517322752	719114496	486487488	696538560	1356337664	635059456	553918464	785406528	698766016	606697344	676813824	660804928	692258880	578055424	642515712	954217792	537452608	711298304	649564224	647419264	585344192	469305536	618044224	640350336	644273600	562337088	654875008	407304960	635121984	828983936	686360384	673652928	421353504	511497088	527163648	872456320	427486240	470792672	626416704	523653408	670768000	688376512	558787968	1295904640	539996352
	B0485	6346076	8666614	6151500	11966060	6897895	9633197	11580162	3617608	6706720	11817785		5169805	11577458	10167204	13114249	14273969	12302828	4930761	307190	9456494	7808926	4948132	6942816	8639548	9378126	16540736	14034620	13781302	10569946	12723178	5984666	11368214	5218996	8393000	12270678	26053824	5821315	10896358		7550976	8391731	5572569	6724460	25522996	7986468	8317184	22159468	6614779
	B0486	5642488	10474428	6129162	4869934	14738974	6734479	6537713	5714367	5710336	8422463	3299744	5895659	7938351.5	10915839	7752616.5	9727586	9903127	3041837	4721324	9167004	9541499	4211197	7194565	7544666	7424068	10262284	8373148.5	6320648	21251752	4277762	2321006	5579772	5323922	5532818	9277904	8256204	6035326	8194449.5	4618262	3981118.75	9710631	5012270	5407497	5689787	9250185	4690114	10356186	9801438
	B0487	2397840	1838903	1405319	2695419	2820791	2427324	4016769	789846	2188125	4364033		2641110	3808105	2941199	3405219	4879361	2751137	359344		2466984	2885008	1565484	3228728	2661883	3377942.25	3767290	4353099	5382649	3630705.25	2270555	2022738	4135345	1904869	4151040	3711081	5153183	2678073	3295808		1811250.875	1799238.125	1733105.125	1986075	3957677	2122610	2909693.75	12367106	1954041.125
	B0488	241673	388159.0313	328636	265212	642923	410986.9688	335485	662244	320738	602001	383771	346725	472525.0313	539568	353176	570962	369727	346226	387994	474064	515500	408816	298100	280636	308921	538345	504429	373381	977988	262868	175474	349591	304934	233998	453716.0313	585366	305951	429080	611442	250658	315815	323889	251863.0156	312223	390107.0313	346079	596445	353570
	B0489	69564	154991	73969	46031.9961	72413	129152	58830	1356817	81904	182619	136684	64407	113520		30361	135004	40696.9961	320981	125104	342870	22952	127691	137060	29329	41157	64491	85349	149697	81874	86427		65340	61450.0039	29601	155860	241862	55341	113564	229142	24898	55656	57771.0039	55341	86162	68116	111883	122799
	B0490	51156	153996	103437	81335	207120	55044	72434	138376	110422	110725	40189	54523	94443	130241	125317.9922	163288	120946	23504	75670	108443	138626	83571	168842	101072	127604.0078	227897	125663	82175	522953	46226	19935	91131	43348	96948	113616	91004	88166	173715	51137	78477	292741	48311	115402	109852	153756	55909	98936	133019
	B0491	132321704	135812928	100797680	90196160	87782864	48035752	81502640	59965396	75074584	33876128	218164672	52601536	238429760	75113712	212146192	43694344	59147096	35981168	82129408	84723936	27531118	101148320	77168992	48599348	24080448	110862488	35183564	33481004	83310600	183884256	50297536	27812478	35180844	70222816	277096672	204482880	99927024	109993440	67617160	27142450	56733564	76736472	347194912	267336000	128885288	54442880	28508590	40518752
	B0492	3786853	3813304.25	2700990	5681663	6429958	5617135	2703051	1637593.125	1944484	4561412	13479065	1665507	2408186	4923496	2443333	1862816	3429151.25	3386651	2145284	2837538	25627008	3605871.25	2854257	2470267	4023439.25	4381743	4101131	2580787	2747219	2792020	3678847.25	3826404	2959058	3168352	1880441	3278692	5797656	4684036	1397478	3103789	4781373	4171113	2226386	1261873	3385295.25	7165991	2676073	4523403
	B0493	10130325	8417746	9112910	10757978	12200646	11523123	8940958	5385833	3826586	7723725	18815482	8172976	8843240	16451118	4982266	4297367	13122753	6771761	3437165	5540815	33969020	4767807	5886545	9408944	6698089	9253665	10842383	5619124	4062530	7252273	5324693	9857060	6794370	6010706	4966670	5355905	16287279	11665588	2407735	10934372	5543728	8150941	7302587	7226001	9978752	16266989	12898909	8241562
	B0494	33014370	39540644	40930316	49689984	50300224	48939040	43498688	23920728	30997968	38374600	42236144	24167472	30849528	29227534	35904020	35914448	48959076	27118064	30000156	44073012	38627064	30272406	36942812	32532540	34127896	52291212	40061216	36430256	38334972	25637466	43643548	45196796	44610608	33472678	34228188	25656892	29735352	40839684	23847572	29089742	28245832	32356744	29045080	24568114	34552216	38598696	40713344	37317040
	B0495	28603832	37424608	29174892	31151336	53492356	27163092	36690664	19101860	17356992	35736040	44031552	28068206	28263492	34846816	34926644	20740988	26460954	25268160	19039916	29338628	47158040	31595734	29204424	25893844	28439860	37182104	24135204	21235720	29231376	38422920	27660158	42739636	30199434	26218860	23637116	34203456	52622280	36659536	17538046	25276548	43283100	35867824	27576472	12958390	37683168	74650640	32989412	30098100
	B0496	122001688	182753408	35078816	46551428	64863252	36144204	45611732	23354008	28573986	35784040	189469968	22430258	30048846	119710832	168291984	49399352	52327208	103296784	28847240	43885080	175984576	32140510	32723026	22771220	95302256	187137616	42614668	30585916	129784648	64552864	29073146	131350176	33533746	98452016	33609148	81476320	29240350	36982836	19896568	101470352	55652896	40154196	25803494	34412452	101271296	47519796	48396712	36198236
	B0497	541937216	696930304	574192960	575899392	724299136	481855872	673664576	440938240	454073408	626787392	657719936	550882048	523605856	630926720	723432832	570724608	596297088	601648128	392338944	609104320	532366816	699549632	531074624	519972448	642568768	737430976	510027520	487120576	600458368	672940800	613544064	639917184	583787520	547939328	562424896	693797568	784385216	645594752	413913120	464885312	747743360	646564224	534514048	347312864	704852352	748176512	579444416	702202560
	B0498	1221781632	953655808	1050004864	986899968	1106724480	716259520	1067025920	914703616	772075904	1040257024	1385005440	894672832	935069824	1153238656	1215905536	1019394816	929956928	1144150400	1026666432	986342592	1119993344	1021589504	647302976	810483840	1012176768	1044010432	790528256	702729920	959078784	913781632	984833728	1090087040	892814912	935261376	936250560	1388483584	981094656	981820608	797807424	942752064	1022924032	857733056	645398400	650842496	1038543616	1147667840	1007927808	1004682240
	B0499	1082930048	1270375040	802041344	836090368	925223552	510339040	946230208	710906048	534339552	811816896	1199233792	758152704	911638400	1014421184	1311007232	1043827328	866964864	1140070144	836400960	713572096	910030272	804835776	517007296	674438080	870585792	926049600	622240960	665879232	944237888	893587648	787133056	922682752	768916416	887675264	802369792	897713344	942210880	805058432	744370944	578271296	896705664	936189248	724604096	445276640	1048707008	943764160	1027004928	820221760
	B0500	237050016	119465440	55377348	364039360	113751424	329268896	336221760	212481520	204136128	82533432	275245152	132655400	163753920	387258848	150463440	113685136	334072032	288962688	40240456	242164336	63510964	242876416	276983840	51719248	308584960	496256384	324974624	260890912	322140672	112616328	25528412	345101856	209669952	185973184	203137248	323600320	110332048	407042432	194836112	315967264	268817216	444360352	217462400	262238400	149235216	151676416	241029360	241526128
	B0501	159087328	85872744	183972976	141270672	250014400	107035632	203655120	138403776	129266432	197743872	140865312	190245872	173095888	173544464	141171216	149095248	176434864	144031904	191106352	160235456	59654984	165515360	140295792	167273920	94515968	138444992	95991328	90307128	105476016	195929360	128366000	166747232	153525696	97517424	179939376	131026648	131085128	156738128	90710536	135919520	94947064	147324768	154843232	146292320	147413984	337224096	159710992	136973280
	B0502	2920082	1820767.125	3874840	3053884	4304863	3112052	3004552	2036676.125	3333625	3786942	8833102	3822471.75	2529968	3931377	2682898	2859478	4801873	4417933	4419215	2842732	3334715	4146663	2220790	3208013	2447482	4329305	2066543	1569040	2401559	3876346.25	1925459	3975658	2791493	1322412	3119701	8955001	1903135	3343332	723399	5462068	1918086	3199401	6507532	4717486	4361406	7990552.5	2743209	3236223
	B0503	2216204544	1893703936	598369088	566391104	888092544	483009472	786135360	576872896	530603008	613953856	2506779904	625229440	626788608	2231672576	1992830976	748995136	740890368	2072710144	746985472	651247040	2062657280	748121984	549545408	520872416	1962354560	2196982528	566641280	685495104	1795000448	1824426368	657394752	1863472896	592499072	1519512192	646657536	2138865920	762672384	682815488	614918400	1484626560	1774867072	834098944	647085632	466334400	2053449216	1018302912	650627968	805037248
	B0504	1908743552	1371995904	1527302784	1478543488	1518802688	1342649984	1562254976	1509841536	1305012864	1557553920	2053800960	1514096000	1353718016	1706011264	1642248960	1662919552	1658729088	1813807232	1934690048	1508616960	2004556160	1590997248	1108865280	1160051584	1651865216	1772975232	1336248832	1410539136	1638466176	1527451392	1425276928	1673776512	1363609600	1331219840	1374148480	1917624832	1361776384	1435617920	1237851648	1568934144	1511202944	1245143936	1155520768	1415534464	1785370368	1815398400	1387186176	1421163008
	B0505	1802074496	1833285248	1388422784	1208846464	1717203840	1065580544	1571717888	1391415168	1061933376	1411375616	1683910400	1358464128	1652473344	1631656576	1828740992	1767249664	1415179008	1910645248	1817212288	1276552704	1728749184	1241465472	1136253312	1380340352	1528456832	1460938880	1075612800	1327489536	1500667264	1705258752	1191203712	1468664576	1329052544	1581341184	1449102464	1595935232	1415511040	1266378880	1477234816	1106154240	1495312896	1556035712	1381574400	1041395072	1571560320	1652173568	1643067776	1372131456
	B0506	422858880	197135536	84854712	515339008	180262416	660832256	522601440	410197184	379886752	128816488	354782464	245258064	249800240	553152768	213009392	173265920	519764896	529434208	101774144	398367456	115171616	360801856	463949984	78620440	496238048	785890816	499681888	634440832	532268832	236302160	39814404	532036960	390610400	285498144	322475200	504174496	124384376	560283584	341950400	536015584	464353024	641304704	374945504	516347616	200680896	253195440	344589024	301096192
	B0507	42908824	17391800	9482153	61972048	21303288	79151600	60081632	32984454	36019972	13619685	37316640	24195346	21833340	57989928	15212364	14416585	59392244	48101300	10496228	31863010	16583115	41503944	70909968	11111318	61189720	80842896	60584364	57965108	51863144	25187876	6484795	53817576	36699860	24079524	28123716	32103244	23637540	68457288	22072356	51979280	45856256	60344864	50775732	84470976	30242150	37849676	29413192	51210968
	B0508	178448272	80451472	250265168	189876496	285769248	146386608	238529872	167646560	195927920	226640032	344608032	194567856	148990416	163848000	131638040	280837792	243095472	213372960	365085504	184460672	335349760	183022640	119274712	192300064	184796672	120623472	157941344	118547752	119466952	108967696	246864176	185800080	158476512	118015752	186267280	272224320	132408704	159547952	119425192	202533968	89786488	92446480	103628544	235294416	195220688	218678752	191389552	249288240
	B0509	14597792	6400729.5	24255552	22193912	28889130	20701708	22750634	21127172	31439436	20675996	115889928	25087470	9894956	17036900	11179270	22073378	40206180	37957860	83901376	26990488	70526584	36773520	12992100	17965848	11152272	25746756	16186746	8832169	16300894	14065851	17089260	17214854	17453148	7782781	23174760	87318320	6773474	19721286	8669871	38283528	5707005	11029660	23506394	46931912	17721278	19320246	16528006	14212487
	B0510	184877632	155043216	129471680	154436256	221024304		216349712	139469888	111865672	141440848	224733712	148564000	142622160	162778272	167620320	194615600	230436432	166528256	244175952	146243936	199096784	122492208	85071712	139030240	154979344		79134448	154387184	130469040	133851280	130366872	163094912	151030288	110647008	123215928	175878912	154299920	141218768	103794608	81820328	90684808	190612272	79797360		173071632	185465680	186603264	173839264
	B0511	456529		629623	870934	452128	2785463	935929	734085	1279738	432498	3257524.75	764397	142257	550348	100831	368172	2630730	997927.0625	1049738	1951990.875	1338786	922574	1059030	167524	266098	2327703	2192207		510224		233059	943010	906714	134979		1943394.875		940717		2690016	93529	729251	2433136	2276703	562240	429570	474179.9688	240486
	B0512	888656	148033	451335	740977	648713	520734	427639	344304	227102	440085	305608	377104	511169	307539	593690	638715	473245.0313	632417	627068	1369321	474322	411255	186516	122193	107672	552958	747572	225287	472796	128858	177681	431724	885099		449346	477640.9688		463957			168346	1066000		389906	404141	2166275	694147	340146
	B0513	3459831	2475237	4761448	4489361	6263493.5	3193353.25	3399932.75	2725866	2720830	4675308	2751807	3511830.25	3731391	1607105	3247892	2787202	1991014.125	5151670	3100191	5638051	3153534.75	2779470	2336374	3707423.25	2064534	4313892	3524452	1668394.875	3177907	2731141	3280510	3100690	5475150	1255482	3485281	5589904	3308054.75	3763068	2467380	1674182.125	2222596	5694632	1670765	2091377	1629406	10541018	4186267	2709719
	B0514	6897508.5	2315472	4286331	3827126	4093798.25	2220233	2316743	2244269	2037703.875	3215265.25	7240085	2063200.875	2774270	4465189	5188203	3402977	1103940	8591500	3942188.75	4307389	9783221	2103203	889346	2414184	4188874	6487398	2933487	932664	5343166	4236653	2671672	5824179	3218867	2601771	2964645	12277583	1641355.875	2918199	1981309	4064113.25	3022532	2022836	885287	2231913	2943972	4756705	2412779	2336396
	B0515	7233806.5	5878200	8700882	6592025.5	8224418.5	3499746	5220369	4727397	4336385	7103139	5110191	6364114	8748035	4661457	6319222	6741422	3201485	9085358	9605348	7831524	8399274	4569584	3179217	6008996	4287527	5195515	4288685	2374592	5433782	5826137.5	7524395	4475693	7316853	4493995	6967187.5	7541218	6673047	6261013	6099856	3239273	4043941.25	7454626	3313261	2580618	3654555.75	11130575	6368321	4381458
	B0516	2238773	609811	1210313	7946668	1518356	9149387	4797677	4212240	5620237	1080453	2991283	2716759	4188030	3623117	1046689	986971	3290179	3413229	818013.9375	7241852	369666	3448153	4312706	991153	2975973	8913200	7914126	2838271	3612621.75	1086013	470580	3237385	4480127	1844938	5191835	3286712	1387893	10007692	4444180	6235768.5	2546206	13307518	3581526.75	3594150.75	604250	3270888	4039806.75	2282930
	B0517	12903386	4656392	11367569	14407441	14620969	8200705.5	10002209	5534295	6335549	9239111	7528633	9272417	8669417	4572791	6656730	9238922	6966675	18957278	11023360	17162416	7995093	6195532	4654003	5880688	7154535.5	9124633	12075151	5366822	7229394.5	5939335	3782848	7360464	10985806	2763978	9854625	10604268	6437134	8299868	7138193.5	3954697.25	5819925	18964360	4281956	6669586	6979958	58436236	11467755	9690463
	B0518	55167540	12849433	49735792	50032244	35397664	38601380	32581088	29445692	28431584	42020632	46811724	31740676	37931992	24605276	31291812	35225288	20005860	70643480	63477232	60597700	66093296	30518004	16660477	22405304	35259144	45866648	48973888	21259408	42488320	18781816	20821440	43145860	42432736	12243934	33697316	55572824	18071936	36495160	27518990	25069296	21127996	37386668	13262818	34068116	26601652	93359736	29851592	33383068
	B0519	42686824	32519978	51742044	44785164	46017156	30376088	37069728	40701092	29242384	40833828	39090952	43299772	56721268	21300828	44628816	33918592	25147222	52261016	63292624	55333440	39605488	30724080	25769256	29134484	28754284	36473968	34636792	26437034	37618728	33075344	25690126	32129466	46405448	25384680	49993444	42909404	31114404	44827684	44938860	18232644	25700516	73774624	22116056	23044396	22401108	88782552	47149760	22712510
	B0520	3944286	633172	843343	7294131	814407	10216785	2786404.75	3946922	3570426	797586	4097802	2321337	2518179	2766977	1079330	528129	2716176	4733918	672765	6294913.5	360582	2673466	3391792.25	471772	2881035	9554139	8972747	3806988	3824235	1083247	295395	3706685	3032726	1470765	3723260	3316039	718522	6256870	2947909	5760835	2569533	9169532	3358643	4817050	1080045	2640713	2617096	1519563
	B0521	214445	215957			202496						880032.0625		74496	208959	371243	388993	103017	178526			403839					263006				107734		148501				307852	208397				342808		98682			348702		89894
	B0522	4838270	4268004	4127751	4204015	6962734	1525154	4086780	2679389	1859944	4422446	6457684	4679210	3550767	5228013	4835294	4797037	3739080	6232028	2736231	3088365	3964446	4375427	2562175	2461577	4437543	6508903	2812543	2319244	4071637	4940229	2604794	5349735	3338091	2736814	4410767	5761003	4099300	3266315	2439773	3254050	6970230	4181308	4511072	2691499	4850759	10374168	4087954	4626801
	B0523	4237600	2877899	7025656	6708882	8492935	2183235	4864433	4063768	4883173	6651350	9286596	5763710	5818492	6020500	5228848	10841507	5779211	4224653	5024146	4736696	5956992	5424474	2610341	4115989.75	3798025	6097921	3811809	1758259	4341733	5637189	3335718	6288072	4874720	2880353	7614192	8694084	3186500	6029835	1637966	4823880	4452726	4090006	4279818	6975568	4629685	10134380	6507532	3937068
	B0524	300559	408683	334533.0313	435008	321139	180658	307377	297660	310467	398810	366429	414431	278559	326085	349504	275163	296386	352722	244918	289118	294139	259246	341514	190635	262391	281878	171246	177105.9844	245541	266623	216633	290498	317881.9688	163485	485188	180732.9844	355427	379374	326920	200560	357843	249549	239317	147557	245561	308952	472531	194786
	B0525	6271879	3912305	4524200	4252672	7404073	1552171	3255227	2346210	2248635	5176309	8023632	4999046	3343505	4704007	4141268	6258796	4392370	6894829	4302990	3303576	4037476	4626321	2170594	2307289	4538105	7228186	3668502	2746342	4193844	3745966	2706747.25	4541355	3370868	2975053	5822228	7045656	3667784	3526279	3935299	4099125	6556981	5395681	5999184	5486245	4922382	11550945	3587930	5558556
	B0526	21230792	9346584	25542138	22703576	24064414	10044478	17517092	11562948	15556646	23056124	29322260	19105896	16610119	13591624	15191921	30540084	25685824	15884488	19802432	16032911	19926002	18428548	10919795	14828958	13331837	20092302	18628328	9092449	14458401	12960645	15003751	18573008	15822021	10072762	25613620	27861210	10574115	18085584	8235341	19509392	14034973	12321088	18489868	37307860	19368156	31796792	18600650	17245996
	B0527	105036704	92981656	93521048	97763568	131479688	48825860	99582160	81710984	58666460	106967104	136961680	92660048	90170576	74494064	102947800	122196640	108547816	105788872	123388616	75947856	87294408	94886376	71826888	63172460	61882196	109991608	74806224	69919008	95821136	73199576	70323544	68963720	80399288	57283776	105562424	69781432	73922816	110374096	76064552	69121808	93192208	93295672	93319800	65703716	70649640	138145152	108810656	72505256
	B0528	266956	197606	173979	316978	225838	191202	192143	154791	214917	237595.0156	211579.9844	220110.9844	124403.9922	263356	128065.9922	151422	200499	221762	165794	195260	283826	210436.0156	290827	130447.9922	272974	272212	254930	136912	193839	193500	153460	208135	222799	118697	269226	132343	276584	237562	129514	233290	351348	177466	300898	227199	170006	280781	231427.9844	222176
	B0529	118481	129336	250365	111570	138877	76655	131252	419064	157441	126243	126821	144720	87685	110538	100201	121019.0078	107864	67485	135952	93629	130532	178784	75654	86798	54848	160623	141380	66105	112084	109089	64781	108474	85376	106490	181314	127039.0078	106919	150535	44269	108857	103181	39634	60647	217018	141011	44673	97497	80179
	B0530	45555	242102	111285	29891	73310		72707	264620	57079	63840	39087	42101	75944	78012	70979	83037	49542	104032	93566	33181	53063	60582.0039	49744	55872				42299	54464	54055		44526	57284	87811	94410		67162	54200	66073		58041	41885	38419	39848	51200		91628
	B0531	431906592	553214208	350721504	453569344	567921856	481462720	475879968	435689792	522293408	415188064	507595616	351865504	413605440	591000896	475431488	502267520	441243072	351688160	365508096	533473248	531059968	372428512	517848512	392906848	494076544	551492288	407068032	378017440	396804544	414027744	356650560	452443456	408469120	345337920	454006144	471424416	404610112	426262432	337505664	399348416	417938560	395522432	319642528	317615232	508484384	415343808	527331392	495938208
	B0532	12435594	41809408	13309508	19122448	20369798	10455097	19494404	13518788	14399656	15964475	18620680	15203341	19609336	28018856	37382112	22418144	17745608	36959676	37058440	16529328	62098944	42498292	14871801	16660764	16091900	19576536	17310724	12807713	45835044	14863176	10773533	63568136	38674492	15717109	14538657	21276012	13791311	73767496	16122960	13402030	15151781	18223994	13024407	13577802	58977704	76831960	21318992	18068710
	B0533	20353078	24122838	14629120	23523060	35652504	33948196	26472882	22644050	26314596	20050484	20703216	23342166	24906704	28553336	18530540	16737351	24448622	13765911	14604008	31908464	13682691	16599822	41062172	26393598	21205224	28763136	20621696	16128772	15780452	33134236	13212782	28435932	26567338	14566606	24285418	19353052	22109930	23117636	9261268	19845908	21413696	19289148	26973756	23545562	26154668	40243264	24108532	23257328
	B0534		1317643	954843	1298845	2234054	1849034.125	1315451	1319109	1703708	1250946	1172514	1438557	1567147		1057935	992285	1358336	663304	882081		876603.0625		2766373	1334337	1097865	1622026	1081486	1016143.938	1023464	1951568		1719682.875			1309265	1277048			437402	1035099.063	1055466	1014199	1448853.125		1431258	2849621	1525674
	B0535	641384960	741819840	476126144	532826816	896594560	754890880	611480064	579004288	817935680	571081280	587891520	553752832	625752128	789049408	634746176	807613888	681887872	524894720	745064960	826450880	753804352	495322880	839163072	479259264	699162560	729298752	534422816	635644224	559718528	567517696	397879008	512758592	655664320	450087584	680866560	648535808	458863648	529377728	524060192	500018368	558134400	588620544	499841024	551594944	595432640	650249856	742583936	633783232
	B0536	222089120	262690112	181926864	198482928	329765856	257003808	229111488	136268496	325381472	257870768	211683840	220159616	155903152	254982112	224378528	223991520	235105008	146324464	156767808	268761504	320659872	193985664	401558528	199532624	292291392	282845344	187016640	172092784	194674128	193682544	138438560	220251568	195903584	141873744	231811696	211650096	222454672	193758240	98096448	192078400	266470192	159167360	201814128	205901472	322096160	243512976	236927536	251955392
	B0537	351566688	278305440	321519456	370416000	390111968	380146336	301253120	159063856	579111104	407898624	334716544	330027904	238230784	336615904	323283488	411418400	375127328	178368528	305517824	516253504	484180800	314949600	448612224	240117360	373919392	335087936	287932736	217186336	259345264	178313952	229694288	326509472	295918240	188208544	343336416	380746592	221892928	268519616	182495200	289072672	284042496	193338608	214893072	252504240	348434912	300740704	338879712	355915872
	B0538	2735309	2869156	5234620.5	4847247	7827410	7286122	4108380	3333090	20182614	6915180	8372659	5929404	2482730	3049364	3014653	6162694	7129599	3476376	5411961	9093731	11625201	6437063	8315869	3967317	4551580	5589527	4241765	2335053	3422568	3173817	3570204	4359803	4006802	1907755	6063865	13627350	3523300	3012817	1208096	5942993	3290221	2080547	7909458	11521381	6109463	4058529	4161951	3605892
	B0539	10973356	16831756	9293641	7707075	16242247	6317967	10143028	3986549	6693711	9651685	5107278	9847552	12115265	9904683	14002371	12826777	10638604	7587451	10112103	8842607	11482086	5519512	7561710	10082034	8491690	8141396	6088485	7317595	9994327	9025640	5613043	7049651	9190749	8780861	11787860	8542095	9997319	8133159.5	8070207	4627409	9584467	8431600	9540930	4798789	10843696	9876224	15469585	9434485
	B0540	983008	1185973	784739	1365053	1015217.063	1156744	739942	554018	705383	1292880	1045650.938	1291935	732395	1169464	1042731	1012281	2224908	673656	1291939	479457	2020948.125	630203	1477371	1177333	962803	1455264	876655	876520	979038	562102	1377754	839457	738583	839775	666083	1053760	517985	1025334	232860	840409	667032	1062106	852258	1523513	960632	990900	1106311	1142198
	B0541	111171	97086	103876	96114	113101	80152			99648	178066	110781	159325		156530	153994	119612	423614		109860	84577	92498		277788	192653		177507		105564	153278		245747	57589		90551	119729					135004			55107		159489	124826	165561	101828
	B0542	5344250	4920162	4192669	7572367	7468342.5	8892099	7044589.5	5092786	6351946.5	4974678	7777009.5	5714325	5220108	11976641	5096003	8288547	6771162	5533835	5252997	8001766.5	7899377	6957921	5395434	3564594.25	6773513	9182688	7883068	5895924	6661911.5	5745899	4274884	7088700	8215788	4313509	5765818	8110772	5007964	7717390	5779718	6969462	5262417	7537251	5369817	4328759	5198630	5287480	7241804	6612372.5
	B0543	14801838	11243950	14079424	13801329	24093200	16368353	16072554	15269072	14332181	13624724	21543080	14076295	17401372	23145852	12534589	23096252	16418931	13338007	21981596	21167062	17400792	16376254	11821508	10451540	14143461	18494702	14616292	14527943	13296712	14066450	11617921	12919756	16222825	9733332	16382957	18696260	12806717	14152837	15933480	12441922	11046633	17172828	11368033	12257589	14121641	19192296	18474942	15336016
	B0544	1262022	2641245	1530389	1302673	1860598	1088250	1380052	1880696.125	1625459.125	1656898	1977708	1628780	1778604.875	2542312	2140841	2364220	2055434	6631032	10204202	1753910	7242438.5	5853073	1418196	1033294	1245535	1552773	1277859	1110337	4691607	1365098	951019	5626276	3659082	940586	1305437	1898319.125	1031773	6115946	2342098	1287102	945134	1815682	978099	1457203	5815106	10689543	1602630	1086411
	B0545	6128596.5	4811730	8015131	7175897	10210839	6362461	6654157.5	4112859	5887551	7955937	6923478	8951807	3801952	6539218	5904730.5	7362699.5	5035048	6516322	5667932	6380823	10264696	6888769	4062338	5285208	5732527	6640004.5	6408158.5	3434574	6027517.5	5930957.5	4606833	6546414	5657874	2800645	4270201	7023778	6665659	4663915	2812435	3921098	4776757	4952944	5320245	5082860	5578717	10776641	6611455	6483356
	B0546	10297796	5249872	11832314	13081668	14200029	11045035	9945011	7269011	8154767	15609802	14498760	11653314	7352719	9958728	9365044	14821363	8409976	8961773	15209848	10861611	21930116	12243774	4197112	7780580	9387530	9214482	12240024	5585845	9548989	5004897	6707617	11813362	9029001	4282100	6587627	13672319	6288117	7844926	6078604	7680190	5385963	5238079	4839464	7154532	7048709	12119756	9518930	11312409
	B0547	7230983	7678308	7255233.5	6508798	10289718	5425679	6042250	4491463	5796955	7426154	8468417	8891242	6706843	7611208.5	8191962	9425236	5007550	6670646	9104311	6847253	10268882	7618863	4623462	5752383	5567819	4672273	4742739	3832551	6606715	5008579	5227341	5402382	5820641	4931132	6285238	8009498	7418580.5	4840748	7493936	3654081	3634997	7420442	5081872	2958064	5488552	9452342	7989005	6025614
	B0548		1519175						456996	75925	518383	207653.9844	81651	96849			134197		320207	441213.0313	77721	186465	693987				283565	58024	347954	1525511		49279.0039	920157.9375		101451	132899		81427	357628	211889.9844	57388		80499		80469	553067		138582
	B0549					120039	89269		1954253	233533	132915	201692	106410.9922	253022			499805		6890028	979416	431722	228930	1605149					148471	353484	572354			3798507	224855	129298	516270			963834	1146025					65965	883858		326343
	B0550	241730	293030	131374	174473	113729	107378.9922	147910	94708	177776.9844	250257	879204	111887	149083	209190	237086.0156	235505.9844	176742	1036883	526377	284004	1128784	503825.9688	222071	224309	252320	94269.9922	136217	111896	510090	146932	86950	1003223	561603	114917	78355	119649	261813.0156	1024316	194744	157121	148497	309620	352369	153425	692718.9375	769316	134480	149956
	B0551	259583.9844	362473.9688	127767	97211	162507	91188	142652	130679	121883	178961.9844	534876		163897	275471	361539	148070	92398	1105759	710483	314964	762373	388336	110729	223397	249581	164256.9844	95858	109855	701261	83017	74887	655310	404077	150535	76912	170655.0156	224217.9844	793082	306511	115702	136422	238012.9844	200391	134598	718975	934471	164023	117472
	B0552	261550	582555	251039	233497	282887	163229		161543	258239	250352	310920	347116	403763	347605		352081	194638	2816818	1505585	335596	2500067	2652685	191826	418500	221461		199308	203127	1433998	277891	175894	1921932	802915	137796	136175	346073	214676	1555090	911394	124439	270423		367255	159071	2422378	9385223	290534	165449
	B0553	162110	375750	228354.9844	128065.0078	215774.0156	134560	228191	145023	303189	336637	300571	265495	305721	231084	372475	457050.9688	182313	1772924	1215016	235155	1701262	1330468	225427.0156	371255	162980	127769.0078	134232	100858	545307	214584	193083	1207559	505236	182146	139361	226777	113238.0078	725769	545404	190306	160650	94500	173463	190024	963294	2075601	185788	96785
	B0554	1235902	14693623	4196955	3432065	5739942	942798	3438318	903905.9375	2911024	4845650	1341894	6131641	4056705	6927516.5	7954371.5	4621375	3492616.75	6033553	3589945.25	3101920	12709129	7411926	5681442	2120237	2066411	4302788	1632427	1398795	13905156	2209290	2367057	16745283	7650547.5	2699145	5259718	4535038	2726715	17252352	2721574	3062363	5476964	3370228	3615114.25	3708661.25	11106815	23494120	5402525	2538657
	B0555	5874229	32907568	14049016	9805597	16697250	3601184	10815549	3851103.75	7578574.5	13743483	6074232	12579353	10900357	13213921	22153636	12477834	12627453	14480592	17031010	9757300	25536708	21410624	16927492	7248009	7474005	15008834	7391834	6702025	42678088	6123516	6514087	31191346	19030188	10292419	16038297	11108896	6791473	50072024	13252964	11015431	14817584	10207973	10473307	13177455	23166142	56217128	14064880	8268691
	B0556	1099667	7128395	2698234	2079874	3237506	565151	2020932	585957	1454420.875	3753862.25	794743	3434030	1702653	3487840	3789434	2493837	2260481	4172179	2305853	1467230	10769273	6551568	3061288	1375365	2319866	2358730	1398325	1136060	9784295	1284282.125	1452022	9986772	3861100	1806504	3147436	2530941	1731481	9848920	1549263	2232811	4857697	1779372	2867837	3648118.75	7984451	18793078	2596341	2666518
	B0557	1153289	5459786	3810687	2452254	3262372.75	767386	2168706	526221	2200102	3597725	1382217	3658901	2427288	3042000	5080892	3622952	3145075	3019524	2788366	1884707	10645059	5247103	2814601	2165652	1550392	2578098	1718610	884759	7388914	1600317	1604535	12262070	4942066.5	2098144	3550688.75	4751602	1245353.875	9171433	1433347	3559253	2755223	1376441	2936901	6933081	8531335	12826804	2592366.25	1786322.125
	B0558	4961538	34858872	10949387	7069228	12912437	2276983	9706088	2497443	5950841	12882985	4592562.5	11506639	10175101	9997455	22228876	10960038	10022094	17532960	13830338	6523592	31339312	20286688	13867074	5684881	5294105	11801797	4886860	4493753	35100492	5076865	5392679	30043148	17184420	7363538.5	11532627	7988756	5908191.5	44066068	10566401	7706828	12072574	7714064	10279014	7980619	23109376	54637316	11811084	5927133
	B0559	2404613	2209339	1256306	1612226	1113125	765732	1362849	540266	747976	858769	2430973	1302049	960844	2210194	2007881	1293128	1393617	4460742	657492	600481	3319480	760605	1021222.938	1018151	2244858	2188474	1180653	593181	1564496	2845385	1182250	3742847	932271	2036502.875	1364472	3688456.75	807513	938785	698814	1869889	2069466.125	1021358.063	910541	1093200	2334734	1404583	916415	821578
	B0560	456269	346759	192733	537083	191199	156066	211280		203919	278146	770273	515535	193913	661303	258301.0156	401933	232398	1125374	386505	114259	578692		156243	162351	640744	356333	156179		318323	642841	136684	854856		323052		748528		208340.9844	327061	505124	485767	272217	166181		512793.9688	450729
	B0561	7495110.5	4801023	6370190	11643351	5375456	11425241	9910448	2265368	6840742	6747107.5	6951791.5	4845415	5430166	12318637	7246359	5210723	10213177	5538955	2925817	5160197	8302827	3437000.75	10870702	10576923	16546243	11827359	11525133	9027356	10383186	4523756	11705609	26034260	6842773.5	9257827	4291127	6316355	6384113	8890023	2270543	10975770	6123484	4400388	7974170.5	3333995	7090732.5	5488598	6372400	14098228
	B0562	1136549	581371	715938	724060	909593	1238625	868080.9375		582823	653170	471449	563456	740102	1015257	515876.9688	552104	703200	562660	471807	536939	1269966		1158382	1337963	1259378	1016312	1020786.063	991595	500358.9688	575512	1512958	1816846	806235	809000	429130	632842	718612	710438	292210	812691	726722	869896	1193547		766817	1152875	636689	593198
	B0563	5687500.5	10371346	5083711	6487017	5508708	2192018	4958021	1973926.125	3063372	3276005	8141723	5602688	6070168	6333562	9214788	6290795	3978665	18233528	3473315.75	2049937	4390558	2192419	3787159	3291776	6138993	6304044	2778871	2828289.25	6961878	9709490	3138310	7160507	3072263	4772369	4822099	7984816	3675127	3553727	5993910.5	4188657	6767390	7917233	5081625	1725224	5807044	8648994	3086549	3479643
	B0564	21676776	12683743	12048954	18750188	14453238	18580642	17829962	5401678	13369096	13982582	9558401	10838275	12768266	31900736	15247638	15715825	19476648	9717434	4306687	10980589	19837320	13555949	25998180	20121894	35967792	34725012	19108148	16701897	27352562	11284801	20767462	49688864	15186407	22980068	7952902	19911360	13806787	19753528	3729554	26844294	18118988	8767249	16387566	9736297	27025136	10632275	14946862	24328944
	B0565	4963047	2939338	3343992	2455466	4366723	1464449	3579792.25	1947789.875	1983930.125	1882839	4190450	3039964	1699146	3975394	2825056	3786088.25	3605130	6811296	2846778	2289183	3364185	3032342	1550556	1751877	2825276	2686225	2175026	1760276	1888250	2267655	2050991	3154053	2004509	3413023.75	4239030	3772027	3317094	2228973	2011526	2228677	3541116.75	2194715	2807668	1314496	3446239.25	3562645	2950245	2088823
	B0566	4623932	2740245	7310917	4728671	6900499	2240101	5616441	4192665.75	4371544	4377777	6706415	5982252	2823763	4317624	3548251	7440713	6258030	5338474	6666055	4023275.25	4251400	5046469	3532086	4167295	2887971	3062780	3282740	2501105	2616449	1250194	3123506	4032555	3282545	3703166	5633794	4633298	4088627	4071978	3540049	3367508	2587648	3006007	3191766	3697156	5470549	4728123	3998134	3352764
	B0567	12120663	40948384	28255120	36808092	31574030	13763902	32643984	7444503	25132870	21094792	9383526	32371752	36109096	16720349	27256030	36424640	21207816	58580228	13955082	8599689	11408294	13922015	34271472	25599818	25662672	11719707	15092715	15722991	22048896	29397910	28207516	22335972	16834608	24044436	26905696	10827461	23514254	16495396	35239596	13667635	36642628	48270884	58000396	7487271	18653024	56195120	25882408	31947264
	B0568	34131392	16527385	22444132	21708038	24646948	17611544	25378520	11163641	21693780	29902656	13537778	20772956	28237428	39524344	14934965	31743090	34910488	15653305	21763390	20930980	31211110	14485502	36269228	39440512	49995560	29510180	17670340	23018806	28024808	17176120	46882836	57658464	18046112	23650152	13008130	25511198	24672396	24170868	9096168	35843908	21342258	9281865	19134236	9993040	31346416	25043612	20487324	37494340
	B0569	36846700	47431672	38520512	26750484	47647568	14705949	37778436	28235024	21606344	28702048	51357048	37644752	30399888	36275600	43237272	48958060	44797916	49666300	36940644	21498404	22688196	24488384	30471536	25284668	28853248	32502734	20971248	27074032	32667862	18873026	22760892	24269512	26272048	30657368	38427584	32279536	38946108	30624524	31217274	19969044	24920928	34172060	30637028	11910272	38669048	35526748	32453664	32898992
	B0570	413690	3324760	754411	1113153	1219068	512127	1200973	320841	919449	955463	354097	1041266	1243237	1826491	2068976	1288240	1250211	3429554	1093061	606680	3484583	1754892	1827723	1348207	1329455	1132824	957820	799915	4384760	810312	738343	8523090	2019648	1061987	659446	844892	721866	4172745	689387	1018477	1298021	1300911	1475115	608758	4025269	6770912	1031294	1489722
	B0571	96716	133700	114540	207716	197072	162150	177383	234529	160523	158967	106662	149702	147745	195299	117431	193389.0156	191084	96514	117708	137347	123552	129428.0078	274547	144399	136065	242820	227427	188607	262178	112217	101260.0078	225981.0156	111623	130738	170954	139373	133657	208669	184030	119442	139545	190301	156664	112083	171366.9844	138730	185934	141641
	B0572	425977	328577	492463	429628	1121428	816374	556328	2523358	1443589	1645509	1215870	671310	618717	448399	425470	1078846	592405	556497	1165290	806830	1207844	1913159	2160174	458066	470511	1711865	866681	1456466	1908794.875	389009	665071	1748331	525391	616146	1213678	900338	901524	1178101	1400053	559708	364077	929291.0625	576115	957685	1245285	771633	1482946	594774
	B0573	1906872	2225428	1969588.125	2048004	3539841	2776203	2260939	7704563	4267696	3277789.75	3806731	3038560.75	1853966.875	2705409	2086628	4047474	2931555	1644367	3386386	3313513	1995413	4680554	5789288	1713056	2536575	5297848	3009661.25	4016399	4879374	1026779.063	1548482	3632809	2100485	2364416	4543181	1746076	2993683.25	3164689	2576021	2018944	1716806.125	2750694	1606028	1986451.875	4164419	1492309	3690112	2541447
	B0574	5829893	3778325	1569259	1636565	6725331	1698776	5550124	1352275	5008830	5788139	4934603	3903395	6520668	3842351	3812753	8695969	3599514	18760152	2718281	2146609	5292737	6959268	6954950	7788169	4385693	5139906	1878851	2186256	4022038	3036043	4780527	7992720	6006433	3859477	2651187	6419255	5905121	5835479	7645607	3247346	7564703	4487578	6440158	2344168	4540235	7499046	3894497	2680416
	B0575	1212587	1437295.875	1995930	1805261.875	2221024	1362884	2038685	536898	993608.9375	1371912	240493	715692	3083067	1224599	2400872	2331090	1416052	1323630	126695	1742820.125	894917	1272925	2070548	1297324	1472058	2636343	1959823.125	1874035.125	1347157	4893328	927053.0625	1620113	1103266	1055194	2318229	9404792	1037357.063	1376193	167514	889696	1439509	638773	1321799	6601796	2879288	1816723	2494534	986273
	B0576	1069569		495919	1642348	425226.9688	1624041	576031	475616	422240	417280	985788	549183	501639.0313	739899		436522		6219020	357659	1875219	6235749	2426101		705207	590661	663182	2125675	302171	1510168		304973.0313	6278489	1838134		283977	3272679.75	1040832.063	1996855	2327269	455276	572658	707507.0625	694524.0625	396695	1061934	10239434	529641	482749
	B0577	253107	336838.9688		297536	149134	119092	125988	91541		328646.0313		116872	230764	190419	385033	157301	64353.0039	1877018.875		171142	538649	617990	122547	224696.9844	121597	112807	195643		402493		64928	1248163	746923.9375	56620	103395	287789	137796	965204	443075.9688	56234	179629	220969	100632	217977	618957	2699060	160187	138446
	B0578	10537968	60214548	6292688	23573376	19309660	8821811	15382489	11975257	10955566	20854444	4816705	8965863	28093618	17792432	54296264	28713448	11276514	198944800	18046432	25630264	46224052	54099404	17864976	31296298	11015340	11477231	16189051	9980481	46889064	18935716	10454997	158098416	51337896	7354619	18021640	73665192	15313910	91713928	39046280	7229610	19480268	16528752	15930208	8477933	47742744	237996112	19866566	15033402
	B0579	463297	4459987	575667.0625	1087004	1406835	1243097	848919	859819		1310537	166307	903493	1538257	1333815	2676527	1540631	590544	27352368	1759759	2885212	2467826	2803535		1996041	212710	590689	1241392	579264	5252446	1162995	351866	24025112	5299085.5		743272	8303707	361358	4807778	3068947		820911	1576638	1219533	890936	2581168	59834076	736072	663827
	B0580	7413248.5	23063312	13945546	20053922	43062820	21007480	29796440	22240724	28217222	52486872	2826930	9549630	44072752	8783043	22455140	55831796	24171676	306336256	28441168	58291720	23806206	83351056	43669300	39697196	6445454	7195783	29161234	18198740	25267104	7062242.5	17213470	110403968	88984080	4913621	33998912	43983208	29555728	104562360	82908632	2790536	11144012	56021440	37101208	27535528	24370796	578354688	23661818	30154904
	B0581	10666226	58199700	11507652	20304540	30812082	6637602	16819460	17371638	20931320	51615240	7745339	22572694	38343292	21510944	81214456	47938592	18416630	464328704	63519120	23810076	101998648	90298080	22551620	44677484	12720339	18925548	14753339	9380215	81610848	13180625	7013079.5	228753408	63020828	9715029	16386442	76632712	11884600	130449752	60600800	6061211	26044316	17632422	17678224	24983924	71077800	352087968	14805209	17517932
	B0582	347435	523744	517625	568186	675231	448376	280184	405711	537957	838908	551666	633620	317899	202019.0156	488598.0313	933419		21294182	2838490	1817788	2786863		451165	578084		430558	498490	118072	1494113.875	451275		5405472	1329758	205481	409212	3510363	156039	1025041	1538516	421303	482445	180780.0156	907251	1675469.125	485383	7452057
	B0583	4994666	37752784	4939267	3505781	24178596	1590902	10978810	4010094	4903862	16277702	1532267	9057623	31792622	14064818	69696320	27645272	6371170.5	106733776	18458702	2591394	35006520	30503676	18063226	36715544	7861592.5	8309038	2691976	5864574	30859094	12489053	2665898	61181068	44275776	5543740	6140962	12285898	6454591	60857016	15200648	1816921	14156886	14380275	10099914	4118595	27115476	93522776	14901067	5826257
	B0584	188772	131933		692984.9375	343264	1283632	570365	227161	442105	242374	119886	310782	551280	653606		182174	842971	1939228		1284692		335507	1650158	203908	677995	3134353	1990216	953694	1269906	213020		5566414	2220713		230394	529916	232087	3288039.75		824646	768413	593019	1320397	2525879		910866	175082	311815
	B0585	608329	1467787.875	82414	1479668.875	867297	1429150	2266411	844147	1859500	875209	299564	956689.0625	2102443	3512208.75	2016854.125	1262563	1456016	10374703	269492	1341630.125	696550	4591774	6262648	908861	2070144	3145684	1789046	1607607	7485238	721536	43527	13383486	5958754	739290	1146478	2827865	439038	15543554	1915561.875	1048321	3405286	3822079	2430899	2548698	1432963	4698937	1520589	1234352
	B0586		3056682	2375637		810514	431667	2332566	1190798	701207		1858497	3370981	10844741	1531259	14055489	1236481	2184095	3137520	2634254	427489	13665803	6899435	10626922	5200849	1529924	3853325	4608434		14987818	304155	1701524	999185	1509392	1396351	1502067		396261		1117533	603293	3515853	2454953	611073	2384162	10687093	16357984	4307770	1874078
	B0587	2583820	6311328	4967277	3863689	7710331	2140258	5579416.5	4169284.25	3596098	7171979	2167267	4749846	8109354	6180091	10938081	9333935	4940373	32647506	8502801	7624845	15090190	9516609	6086603	10223956	4096714	4350809	4833388	3143356.75	12253464	2536513	2279658	19923080	13557135	2503280	5216462	10928020	3009308	19822170	5946121	2348019.25	4770194	3274283.75	2847324	2487708	9559886	30505952	7634317	4860243
	B0588	950465	6326226	1522053	593171	3159368	542291	2158749	1614166	1050644	2588792	179463	1467669	5372801	2162814	8466822	4821024	1678327.125	12146125	3332116	1921306.125	6833420	3614658	3228457	6416648	1585225	1572271	1560350	639359	6345368	1573561	779491	7311241.5	5326713	836543	2083161.875	1142211	1026872.063	8925509	1971880	597571	1950282	1197486	1780494	2062927	6742650	11716741	5088613	1755444.875
	B0589				167898		261523.9844	248228		136175				111064	489100			193670	991760		353041			797953		329837	519080	506528	259181	1222679			2279699	916932		191461	311440		1391118		120480	536640	361780					380287	220495
	B0590	94430	179995		155223	109312	67070	33820					39195	131033	124759		134315		1655308	225532	125399.9922	182068			118382	64349		116299		198488	49722		951094	206146	59950.0039	44146	221036	38647	732589	167396		179776	133332	70532	96068	316632	2454339	28436	67537
	B0591	41366	182053	102599	793991	145779	109398		117924	206779	400213	36009	97693	240665	128243.9922	223809	276829	653896	191623	453211	182265	199965.0156	294660	179035	298340	64647	74510	190969	234353	164144		96430	307531	272958		321632	143712	107408	184693	1079595		101072	368590	173241	333563	248364	480504.9688		224238
	B0592	254479		494141	668217	1615684	887519	554455				498821	410076		101947	253967.0156	1393795		1607411	1747157	4068988	248906.0156	734271	144311			203651	419015		380639	133810		398297		169509		89506		515318	20011380			1653652	234225.9844	394163		13432851	434581	501309
	B0593	617291			134648	302705	72267		329030			203401		380668.9688			135568		1682647	660387	2530025	113586				76043		181085					207491	480550			296273			24418706			323942				3506336
	B0594	585171	461648	270150	287492	538435	256743	144795.9844	225738.0156		279853		280247	1049058		362950	494218	252228	486468	450444	1080448		171008					240839	79656	494405			236128	1075959		514523	203551		391777	5498691			1589398	109122		184210	3954164	496331	98105
	B0595	747523	415447			143709	139486							689024.0625		328910	326440		517306	94067	864404									320753			201634	589820		169007.9844	239716			5589932			1333299			127919	3110848.75	243461
	B0596	1725188		831440	573591	1734151	651104	773331	2386450	423763	379931	1476881	636719	2015280	316058	479567	783693	265764	6446919	3158186	6888805	869585	1122591		369338		293978	709110	313242	650037	364170	290127	521453.9688	1954426	496741	1168208	691941	430998	626723	46090084	99603	260413	3763879	296290	805931	95977	14322212	871697.0625	344075
	B0597	3295321		1155062	754592	2356525	673539	1037215	3095731	521410.9688	538054	2337675	1017116	2590657	816594	736231	1201191	271616	10464897	3717123	8384521	1338534	1553753	101327	522739	748284	683792	999272.0625	490297	1182285	558415	460573	1296075	2085786	767371	1500368	1944950	643579	831210	52215424	289349	618922	4828028	427505	944550	450155	19125432	1282475	478685
	B0598	975285	260287	11318050	7325000	20455192	11028276	9378986	38512920	6974922	5366647	3083550	8818066	47982020	699418	1425504	14663470	5915927.5	9217099	81556904	75672792	2070524	11914279	1915851	8615501	255459	714139	8593588	6181020	2199184	1121816	6484918	1061539	26449480	1985839	18236224	446442	4299711	11601069	174401120	500397	253313	32321360	4495447	12117535	102171	105246912	11684265	4278593
	B0599	362130	664569	222695	99613	500511	163174	302909	122150	141687	385903	303068	181832	900401	234678	585948	674237	268094	341352	220249	315495	475281		117316	566878	127172	242016		260840	195117	390421	135463	231765	300294		243487	237614	216339	476999	1708401	87229	243047	612986	338358	117096	334955	1010957.938	499443	243636
	B0600	261154	720068	142445		535692		254670	270257		279283	145484		820242	273287	477662	663721	338875	306768	329308	206525	252718	75970		436655		244813		247562	361273	188587		233480	156875		209188		71175	283958	1637670		140968	440172	213477		240172	959060	450206	277051
	B0601	1139907	1166571	1069077	946745.0625	1571799	630620	675310	737366	542619	932536.0625	203191	1476318	2238244	383522	1011109	1395861	876779	2346987	763007	2133565	827031	427140	265611	790108		709952	667938	380593	1368642	838941	551970	1059192	1551309	648701	1587212	564215	724423	1382263	7167973.5		322235	6172192	1225500	323158	390237	9326566	1381788	487174.9688
	B0602	1433875	1169971	602256	661774	750359		436397.0313	521174	377203	576410	121857	1025639	1492925.875	397035	959050.0625	1022261	364025	1889634.125	521846	2042876	824432	235435	225955	592457	227633.9844	748706		158805	1060093	869437.9375	265360	815794	1241617	801856.9375	1200399	515990.0313	508660.0313	1146418	6254748		406521	5544902	984886.0625		416779	7022244	1105677	536367
	B0603	1751668	1947918	1626970	1342724	2091363.125	1427988	931313	1983898	1035954	1570364	560125	2292025	5406872	751302	2271065	2658137	1144352	3451491	2324060	2783964	1809888.125	507720	853401.9375	2218076	546016	1253441	722660	408045	2457725	1403250	964313	1501148	2327609	1556983	3785948.25	901148	879827	2610458	13692357	527635	699045	7412503	1517683	837978.9375	633511	15836546	2306803	606558
	B0604	1986850	2044700	1191093	1005824.063	1451025	2650762	941946	2098667	1245617	1530418	613960	2758945	3901369	1018545.063	2227063	2008609	1364122	5063880	1838438.125	3400011	2146189	567629	930608.0625	1276359	901325.9375	3067175	2602189	726341	2547339	1307466	967621	2563162	1641398	1515377	2060389	1445889	696217	1921893	8589626	1502740	1103634	5491496	3433404	1041001.063	887622.0625	11515677	1552401	572651
	B0605	213082	1036309	327228		877909			607145		125028		230010	3431135	116913.0078	374620	1465703	634287	210479	223510	1642330	287333	308658		1219771		351364			330723	124128		321475	636350		773011	92018	239269.9844	1424860	1787449		180748		2388554	551927		4921556	705011	419907
	B0606	1424603		255653	132716	525584	635353	220158	507347	307717	105478.0078	367482			294970	500492	437965	515301	1078081	477565	752541	247507.0156	380852.9688	392474		271028	184119	651660	304726	359381			377199.9688	949296.9375		278035	1000778	121521	185406.9844	298357		252346	593002	164930	488794	445474	1253565	188273	179798.9844
	B0607	686551				591462			380888	239757	56337				432208	1037796	250896	451160	889980	176380	712578		320548	222021			290901	173874		582245				294529	124197.0078	255168	1010415	779172				510142.0313	523651.9688			364301	1314758
	B0608	18195772	10667752	6978829	13644382	9753341	7369247	10036615	6762027	7776131	7772219	9095026	5549093	8515048	11108604	9669028	17210616	10248199	16999612	10331487	11063283	9346987	7013533	6165245	4680182	8047428.5	8120116.5	7514326	5982847	8564958	5558055	4753417	7761829	15504037	4837940	5822041	13525416	7113002	8703190	8453047	3488283	6517214	13184188	5515231	6793939	7615601	16203328	10031731	8110266
	B0609	7273363	6741074	3507675.25	5586750.5	7640025	3108271	6834170	4274983	5729809.5	5044329	5931342	3702490	4999352	16004852	8623485	13304094	9162183	8042040	4957535	7149407	1947139.125	4899791	2929758.25	3362856	5227593	6360684	4267572	3610435.75	6108371	2619194.75	3358821	3308086	4712529	6448735	2621270	5401738	9412604	6017714	7491948	1893595	4845274	10190352	3052982	1706865	4760701	8172615	7321210	8062135
	B0610	772508	1793171	205471	659545	547397	257337.0156	418878	214635	422026	412661	431623	257228	317503	805237	909031	1151875	916713	902156	403694	267847		428652	221476	247114.9844	553894	245406.9844	413375	252570	423116		151734	205286	544280	515921.0313	159551	135878	666260	544350	326910		395220	1564106		170257	169373	832834	1026563	809776
	B0611	3616500.25	2213094	2746313.75	4767685	3919790.25	2562689	4078375	1366000	4043020	2796078	5325613	2613142	2132782	3932214	3560351	6276435	5262058	2047411	2105305	1940308	2704410	4212083	2535901	2568694	3382920	3383495	2272600	2054516	2863265	1259570	3050074	2330065	2968539	2499839	3119201	2791943.25	2802714	3091284	2381012	2791504	2312691	3368722	2277275	3070822	3577339	2648338	3624281	4355715
	B0612	1150201	998002.0625	1051751	1359979	1653986	771817	1533709	379688	951739	1172404	1811721	938420	698845	2462089	1605228	2790034	2122795	769175	981293	781314	731792	1514429	828751	817621	1483112	1514113	799482	802755	1322670	337102	1064713	1068278	803685	843323	752254	1225846	1223591	1263322	1271795	805136	1074313	1291562	808900	437985	1753743	952750	1418594	1850179
	B0613	743814	417162	478799	681840	593415	590479	846493	97761	624374	705213	1093947	624091	279926	1232161	591246	1317063	1176953	391155	464425.0313	475281	415682	803995	583623	779594	946766	990465	415946	398500	403898	162279	718461	643361	537575	446057	434535	1279300	452494	797088	186960	789748	263784	647572	453034	347763	978764	214343	767000	1100382
	B0614	305734	112130	242796	479013	236817	179159	529697		485405	255905	202973	347131	68188	326762	346491	630722	479014				427836	244638	364896	375814	403238	645598	69067	147130	258692		320655	510752	212997	105787		410908	186796	265891		324578	124852	163989	155206		503978		353989	424954
	B0615	7261787	6145420	10112926	26546104	16486349	12092764	17985688	4948967	20694968	12314043	6800577	14641158	9653502	3922233	11298667	21160904	26539928	4649664	9266332	6960774	8740130	24294606	11068971	6299128	5535352	5198727	11202516	9394644	5104819	2779150	16609812	5302941	11452462	4861164	8846808	3008579	11776253	17145732	10404332	4693379	3328191	11625530	9328830	14400377	5728688	12595905	16217603	11874120
	B0616	3228327	3104593	652868	1738833.125	1718403.125	824011	1099576	361567	1784334.125	1604543	2657463	1416021	534003	2186248	5380468	1844297	2616873	2374482	794804.0625	982378	1356784	2500732	824258	270663	2874302	2371376	935595	736750	2308100	793630	1164468	3021113	653965	1543445	685056	1105877	1264645	1593431.875	712629	2058077	1721925.875	1155428	935553.0625	629202	3667276	1189109	1721876	998163.0625
	B0617	937612.9375	605833	655186	2053855	1083853	1476205	1269321		1580260	588575	758411	551493	465719.9688	880539	926347.9375	1484895	1514619	921526.0625	585128	817381	1113756	1246021	1338405	1123081	1137001	1823683.875	971800	986246	750735	419590	1547019	1105978	875332	455593	492263	1080471	568203	1210538	315972	645106	620735	878652	1141865	978961	1747693.125	741870	997329	1753575.125
	B0618	868094	272476	377597	407204.0313	1205433	930550	483271	379527	489745	369639	1404504	296099	485670	974365	338810	678631	1328858	440705.9688	402716	435631	3514515	739952	884583.0625	648399	734186	654731	914814.9375	730805	629786	300043	577356	742114	623055.9375	282312	414355	524774	647967	502371	264300	455934	516597	823649	572754	596445.9375	906168	992488	346080	939955
	B0619	28340676	15490480	21116328	18314976	40284364	26039444	25731258	15114055	19979924	15352537	30329276	19129684	21253806	32695634	30530852	35289736	39345680	20158872	22066128	26205798	27727466	25937042	30748010	29211244	29433596	34223056	27210596	23936696	31064352	14959195	27508478	42392392	22554084	19816352	22845576	29274800	20304350	21216776	13851282	24805246	22735344	21865088	27800700	26139908	47849920	26228084	16103474	32305544
	B0620	4406061	1322826	1826987	534042	5336638	3421132	2666715	1672819	1446800	1367393	4815319	2262929	3181342	2774791	2701410	1941146.875	5643961	2465945	4975487	3095097	2204549	3403815	4183827	2130194	2766393	2335233	3467402	2602768	3052044	1064256	3120120	3071289	2595488	1935625	4023555	4095139	3305617.75	1161175	850038	1963618	1436518	3727773.25	1602799	2431924	5999762	5230390	2063974	2492621
	B0621	12754554	6763364	5244715	2236109	17674140	4456072	7969491	6478666	4955726	2922131	23431828	3321438	8494705	18782768	17407086	10596030	12107232	17411672	8157628	13713378	3508262	12081311	7096439	4579728	10115466	15485289	8771363	8216932	15774846	4177265	5371915	11828497	5315000	8830975	10004553	14051223	14601985	4323634.5	5886651	6609095	13447177	17841704	7372715	2590307	28983156	15209252	5130161	10459207
	B0622	1728068	547504	1103179	645701	5367387	1835033	2138312	947312	1239135	709567	4150224.25	957563	1414704	2156926	1408293	2478545	5443792	2058799	2514139	2164183	1472775	2045897	2482032	1348687	1332806	1705789	1969065	1883093	1870677	672295	1787038	1925167.125	1747800	1085050	1962341	2533055	1894320	845549	824366	1195837	914732	3467095	1199969	1429292	3405336	5045074	1388802	2423940
	B0623	328249920	427522976	407287872	490390432	506576384	339415072	522086400	279632288	427379648	371101632	289413888	343916256	395984000	464782720	417021088	645647616	557545536	310216320	396674784	293141696	388365248	433149952	462633344	495480160	417698912	361877184	338316064	340054144	414351360	322834048	473256864	395231808	355404896	380526720	385328288	304568576	399163232	438642112	297830592	337900448	324153248	397343008	379590496	398261024	445788320	348782176	446413984	560581760
	B0624	2432414	2796797	2993247	3740205	2554916	2847393	3415595.75	1387760	3906149.25	3224399	2661284	3418207	2298739	3869183	3657328	5066762	4953503	1767155	2314361	2522064	4654404	2934091	4820574	4490313	4451818	4092248	2969852	2755643	4045100	2026696	4868942	4303418	2174912	2743425	2263738	3183813	2129992	3264860	883727	3589576	3473940	2691123	2218970	3676865.25	4591775	2285107	2689222	4843238
	B0625	58990716	110889712	67480992	87100384	86761576	84640288	103831632	62118108	82412912	78480736	58371612	66571392	84473744	162987872	90317432	145259104	133952896	74796984	64697764	78032552	54497840	92189240	111507520	113969440	121192944	123897864	94848056	113766264	112077064	60387344	103038048	110273672	68350224	112128864	64357056	61058948	91673784	89057336	58758656	88015976	78096488	85305000	99883064	55886928	96723008	51193680	91873224	157539920
	B0626	145784512	131150328	91478984	93770480	147812416	141130704	163742800	63381956	72859664	123076688	129679976	149775280	126448456	206669824	105365248	186619024	238682912	122652448	176241200	90565072	167459760	124013936	131891160	191704768	184739744	157492736	123608160	114869888	126334800	95625856	186755184	149442400	91886848	131976080	85565952	186405824	92738528	99511840	52850512	144206848	67040908	117855384	95411632	111837432	160535488	80544192	112393832	206512496
	B0627	102842584	134676640	102044368	98968784	155966064	103637456	186909664	61401192	73700080	79401200	104603384	92422784	95872840	171468848	109523928	211856992	208241376	103762768	129998184	80693448	127351816	117097592	120462160	174555728	162354304	161485424	93590472	116759880	121975464	106813016	138637792	147364704	108356808	115489232	96886344	139283728	113024640	101323592	50744976	124014128	70162976	143968224	96866752	88200304	174164160	100158424	134732656	226977584
	B0628	126041432	117843616	90487224	87519000	161769424	136254864	152407456	60666012	74565504	99259504	98761264	126577024	107002024	189583216	122414944	166614784	223959424	99018768	163907424	91441784	125415872	116763424	125736152	200185056	154429728	147826864	114432008	112607608	97415512	81486368	174349824	155438176	91665648	105332984	78553296	145185712	99473408	94535808	39478808	132824192	61797444	110321888	90608752	113453192	157527456	77561416	117290352	192268032
	B0629	2915796	3591358	2743560	2824168	3018877	1832682	2934255	1163131	2000110	2923803	2805663.75	1909069	2355497	8707410	2614221	6173450	3653350	3435231	1867497	1186564	1942463	3483613	2283536	3495668	6982775	2589464	2845741	2246578	3254047.25	2300195	1528340	2638776	1325373	3194268	1872525	2250845	4229216	3020592	1452359	3281986.25	5134720	3352158	3219381	2300669	3382767.25	2513508	2039124	9944955
	B0630	3769945	7782224	3404111	11749428	3595001	6768545	6479820	1475104	5247616	3341197	3179000	2038596	2684696	8065153	5950083	7882674	8518814	3665427	1566534	1902379	6091786	5364243	6582353	7527419	9767947	13425747	5143261	5114287	7120878	3660680	4667833	7142329	3934393	3814124	2719487	6946271	2766266	10677218	1327572	10074683	5422215	5071249	5519767.5	4562981	4398760	2452763	4338548	10849062
	B0631	2481237	3725851	3340031.25	7672027	2219900	6985658.5	4225920	1297827	7743781	4092501.25	1566816	2175531	2569163	7159123	3559199	4687646	4877357	1686197.125	1617644	2136903	5472743	2414935	6693653	9123127	6152138	7679186	4224641	4193145.25	5622126	2681530	7343142	7104364	3042718	3212925	2201030	4130135	2080222.875	5390107	1092601	7518768	3315475	2123474	5025087	3636016	3466645	1214118	2728611	8293819.5
	B0632	473416	971784	193256	791630	490876.9688	759892	332580	217372	300894	214243	759711	271113	340702	826658	401562	791204	1429081	458522	115320	138452	5049450	649038	656254	498884	789937	687684	510164	444173	419308	244294	407996	479165	326306	226568	259608	474030	296113	705856	69628	617163	481635	1076262	587143	485772	440196	477845	481723.0313	911068
	B0633	18846036	23816784	13712453	19077004	25905132	20850996	16198260	9502321	15316654	12686515	28857292	9703861	13804105	27460940	20007652	27995912	33955332	15443040	9991822	8766244	98293144	24220694	20082796	17979534	20494592	15326952	17623804	16528918	15543072	11674726	17141080	17090532	11787668	12519241	13189097	13387125	14958549	21777560	12023889	14148375	16512495	28809320	18165048	19136660	19372506	15782733	18404522	25225884
	B0634	999290	671792	687177	1854493	1608743	2216969	1198197	585307	1007881	1109953	1477513	609027	874197	2720220	519846	1451466	2122382	892683	689418	543960	10827053	1079451	1173946	1588158	1483622	1705849	1408019	1362455	969150	1051659	1280145	1502071	881367	540205	524455	982486	970693	1842951	619297	1238270	1055372	1514575	1487966	1059966	837229	1405841	970294	2538026
	B0635	52403080	150332240	32299970	62125972	48774908	36724060	46277076	23056292	29918240	41399496	48801692	30893296	38238176	57000612	76998464	107896072	86648176	49505096	31860046	24504392	53488596	52532156	52053860	51057708	66002364	54788416	37199864	40738568	48316748	24979988	40633080	46278048	33505956	38939200	31150902	53781148	31487668	52172908	19018970	43676468	50660396	71926984	46140716	45010664	62239316	39363928	62117812	69924680
	B0636	767195	1399112	385142	1107626	557289	561310	639864.0625	142101	290464	560508	568390	358367	528571	1037024	781012	1090869	1198617	592823	344388	169334	748808	681776	724933	830814	1002177	1178795	618631	664021	734963	476277.0313	478819	639431	251724	412242	338544	907813	374864	876189	84760	716330	846169	1288666	837508	777604	620769	497398	690466	1535016
	B0637	62571772	92702416	63869404	78199880	88220624	59056036	82264560	38240272	58255760	73179344	55694744	48779004	72354000	115139504	93400512	120697840	83383248	58058104	60776928	39185672	81676288	62973928	69846264	105072352	86743224	83716040	55443488	55582348	89881928	70122400	82486824	80223552	44432184	65190324	55791720	93350112	57967628	75370912	47275216	61758900	72506152	74844384	65605096	53758680	93813104	52486852	72680240	118147664
	B0638	41346880	97994912	26518788	47082520	40683544	36800096	44733884	21126470	30476778	31491704	39137032	26975000	31033988	74898000	58910848	82687696	68720792	45944468	34628440	24660324	23072872	54276152	35664848	41726612	68822264	57348428	43285600	50877664	48219192	24738906	36280724	41155440	28484790	46701840	22163198	41832440	36517328	41397036	18045496	44037288	44172284	57583696	42835392	36391088	49461144	26959452	47007088	81168312
	B0639	23895672	40277456	28030452	34231352	37228704	26845544	39777864	21465898	33584484	38397380	17421232	24408538	32579430	80124456	30273382	57225524	38954732	26980606	29490288	22771394	18587926	35506264	33653184	54922748	52550816	38505268	34625788	40057768	39655676	24628694	42388152	38241184	19334552	41501480	21632528	33996136	41048136	34580352	21899440	33596360	39698488	32168320	31989400	17721988	28890536	20821614	37126024	76430368
	B0640	16176374	33259884	12214378	22554060	15288137	17876836	22086000	5176581	16689433	14435049	17013736	12263950	9478993	32156656	20643688	26936824	45570764	17056444	11796671	8266597	22802900	17487640	20680264	22744290	29530332	28771270	17336416	16420003	24116982	12239416	18553440	24101532	13122987	18242016	9445310	24507062	12560604	23048472	5749566	25394476	12589084	17732404	15578671	14581686	24896836	9074370	20836986	31756256
	B0641	64477524	96765520	42903392	59709240	51530768	59079240	71686296	27933664	55356184	48323860	118859864	50540964	41060284	182184816	116934592	62011176	104197120	78912688	49810052	39373200	169649296	48122988	59139696	78099496	99989856	153265808	54915840	45800368	124079744	69112272	71230416	135026640	40025288	116848432	35108652	108311600	38040764	59355608	23425576	112803976	38404180	42851288	48440476	62742948	88960512	27864804	53858184	76264528
	B0642	4233054	7348500	7723625	13609083	6861390	13974766	10177311	4358999	11388110	10278264	4587115	8478713	6518399	16440244	5159948	10363462	16365549	4395268	7165596	4998412	9476678	7342538	12144924	17949576	11343256	12757125	11293722	9467846	11361696	6791440	15176041	12090169	7817274.5	9412005	5531186	10749232	6360704	12146455	3502482	14134925	5553699	6284650	9614323	10299481	7420057	3718724	8875297	16408399
	B0643	164083	336816	500926.0313	580929	602817	358294	459769	254276	581478	495961.0313		221362	459837	1802415.875	232347	1293551	1005882		510727.9688	356378	861878.0625	597484	423296.9688	927821	551118	327527	565626	411904	575012	394392	746390	525015	330278	669466	218161	320415	406248	822771	283214	632534	354225	270722	818246	290253	414596	180276	304271	1065197
	B0644	21808960	46820024	18857120	31690688	28917190	25518940	38618240	8470345	15539686	21760620	26814728	22717422	15748883	35945528	25284828	59803256	84538464	21262440	22847370	11266050	40446660	26320396	31677100	42409680	35901720	35868096	22473888	20891234	27477524	13416032	32532468	27344202	20065092	21517052	15626164	25306970	18302498	29532716	9330238	27173418	12178591	29465664	19191756	19857856	25942786	19324838	29400444	64329812
	B0645	3627994	5139561	3585463	7923139	2656430	4987105	6185242	1422357	3334624	3962739.25	2945027	3196240	2005651	7708112.5	2663987	5665815	8931944	2167451	2512339	1205077	5589311	3202310	5484006	8309426	8079506	9321244	4371152	3205101	6055013	3609170.25	5404641	6236954	3624971	3379094	2400333	6268381	2503978	7134093	1115648	7347361	2544395	2555734	3537344.75	3433307	3963318	1699182	3429848	10152244
	B0646	68970400	85700520	35364640	67105840	41592656	65484848	52163956	20486916	35424720	54094288	58099908	48317416	41240472	156349328	62247312	69682280	83285104	43549096	46117124	23990512	140202800	46448936	54713072	98110128	110172912	119356776	56536252	45809896	94322704	52603264	74284416	102106528	32171998	91228456	26978100	96607112	30042276	63770800	19875162	115244736	41944392	36959860	40747808	52967360	66620772	20271130	42540672	86062096
	B0647	1497182	1744288	2087705.875	4527136	2065680.875	3972011	2642844	1226235	3946535	2191065	1377428	1510769	1731379	4311042	1481844	3725270	4414359	1058695	1615507	1522455	4127648	2050254	4098203.25	5052448	3002231	3730848	2786258	2237469	2855987	1527324	4706374	3830283	2248153	2055188.875	1493286	2052847.875	606204	5220261	1129821	3647773	1539510	1408010	3214492	3827611	1764872	1193198	1688672	4347497
	B0648	75407136	140429760	59231420	126656504	82678840	81298016	111206536	27614434	55558112	62610752	80089072	49284628	49165480	146012016	103723240	171515136	153190912	78157152	60387248	35853664	126131520	82382632	82358928	142120624	140398480	190139504	66120380	77454360	111572952	73923664	102209376	114569768	62297424	71139424	43089516	126098912	57076256	104468904	30126950	116612256	72376616	84098240	69480872	58961576	99458224	52177212	88342752	203996560
	B0649	330606720	327195072	229863024	471324512	350907712	379673312	435988096	145442448	313364352	227262752	297628384	206704944	280558752	573651520	482743680	491006752	448690368	354001312	246758528	237338288	544851328	366380416	357052064	449176992	547352320	787636672	308874656	342089824	469402496	331774880	383314176	601161472	281424000	329976672	201686080	612024832	248925488	419872224	156471984	453602528	330465408	298786688	307456608	365494464	596388992	223226736	301678400	510712768
	B0650	148363680	131897680	88595088	228976784	114211248	151472208	152135328	44964656	134934768	95141824	82555264	72942440	93846856	241115344	151295824	190025440	155591872	98587680	78823480	71025352	214263568	116525136	136998592	204137088	232826560	267243232	115319744	125025840	179948448	110806896	155499760	271095296	96572512	138292880	67323680	241356448	75809952	178647440	51368736	237172432	134154912	86955760	120797856	118261136	194529808	64382840	110896104	209623760
	B0651	10334219	3120217	4769021	4188559	3264020.25	4291393	3591635	2879931.25	3309365	4194978	1575755	4571954	4537454	4485667	2008558	10708140	8042106	2226858	4143820	3423051	6404441.5	4356894	7072753	8327476	10272806	9073343	3367625	4179055	10466374	11026352	10004245	3173406	4733870	2385746	5626804	5127534	5048385	7461440	1249021	10850196	4371405	6897326	4804707	2423992	8060728	4021674	6489510	9987973
	B0652	713425	898801	654294	525252	825580	351037	708724	121363	540303	706080	530427	533018	421665	570747	847014	1201559	839082	298705	560059	262011	781242	495462	440663	785686	605316	608111	379530		500466	442999	846911	673844	403956	513101	409800	751412	643117	373089	439343	470342	472894	516456	556679	396460	1093083	568614	582577	879339
	B0653	209586	110768	171502	139886	218784	160069	140800	1138826	203881	284489	467395	157442	248455.0156	163289	172146	296640	94950	332222	315289	162490	129122	170518	112129	122490		208406.0156	123459	227386	185640	128525	208072	362005	305116	163108	331873	240281.0156	205440	185306	756233	97443	147836	282838	115022.9922	186593	232966	248938	343017	202735
	B0654	1475652	1331206	1909189	1116676	2286541	1479390	2154537	1472210	1741862	2015981.125	1866723.125	1105788	1619452	1846299.125	1766032	2826444	1264160	2853416	1838304	1275864	1894083	1540973	893625	1028599.063	1506045	2303708	2029568.125	2532259	2200322	1529889	1415162	2344221	1152554	2582411	2070762	1277839	1700969	1877502	4807868	993987.0625	998632	2022791.875	1864683	1587596	1733154	1531692	2109987	1000638
	B0655	10059447	7598936.5	8675523	7746013	6130251	9503810	8101078	6101179	7918866.5	6394742	11236423	9361615	6476356	8580184	10299992	5625245	6245326	10065997	6668876	6647969	4183768	18759208	12578865	7893985	9702374	11271204	10563436	5753962	7443444	5713699	24667370	5830439	5841321	5615121	10414611	21497492	5696170	8834545	5098746	8179465	8825914	5102470	6033321	7304052	12014174	7792972	8878222	6763214
	B0656	194262560	120307976	148146416	188210816	333009312	130291032	217162544	100366184	151605024	159487280	162836480	153625776	129281112	161863872	103691400	320780928	269037152	131814176	221601216	205615600	134902736	195220752	156163008	134829088	138619488	132213216	117258480	137538304	108149976	95425432	153647488	127683344	145200400	92238272	146160560	159642800	145597872	178266544	638292544	94741424	102871632	242156112	158884432	106770040	171973792	356752544	232544096	227942128
	B0657	125471	87781	117630	78226	67705	52659	71512	56753	78028	87547	100761	129338	103842.9922	51681	78210	93420	117176.0078	65871	61520.9961	50881	90915	106961	115037	62332	64117	84767	46196.9961	83977	87604	38676	64900	61840	55085.9961	175568	162511	45028	65178	100742.9922	48404	57776	124883	83279	69294	60676.9961	109594	130606.9922	81776	94621
	B0658	784180	833473	312090	622251	1138652	804294	731426	492048.9688	400182.0313	332441	432158	415692.0313	925582.9375	540680	759376	744022	450094	1089171	1920250	511345	808585.0625	590300	495167	647042	697113	944242	632966.9375	866377	929662.9375	421722	393523.0313	821402	829524	876413	649579.0625	261151	434078	851046	1577899	484733	584977	402026	565646	382627	1023930	1032491	1041161	651266
	B0659	170976			77653	920033.0625	423882	213082.0156		204583			411680		387220		396591		960223	520347	476196.9688	1027131.938	267053	406287		242102	140018				372050	256162	128249				1811165	156241		1427858			253143.0156		454411		520696	175073	845345
	B0660	32571	34633	63037	27047	43492		184287		50202	84390	114815	48958	292889	43779	99517	44375.9961		79828	41864	54415.9961	20307	132022	42446	34552		72976		186540	45101	53067	37405	160697.0156	123500	23729	121348		48172	69014		27715	127304.9922		37843	83523	177975	73760	72368
	B0661	118118	113673	161411	96024	92519	45003	192070	68624	150080	198901.9844	330809	83040	639080	93997	298088	113043	61485	293772	100331	175865	66760	186815	90155	86248	34887	201717	57539	405219	88745	206611	113111	263175	285820	101813	310631		152893	124300		90165	262240		91960	197140	364933	107000	164248	40683
	B0662	36323	43976	52673	42278	29259	39587	66701			29214.002	73601	41151	111614	41524	59569.9961	88968	31581	97129	31271	53776.9961		65425	37366	34103		71203		105389	51407	62923	35853	52885	48390	64696.0039	56164			42996			61151.9961		38234	45534	83456	57863
	B0663	118644	380457	99217	2151422	624908	224706	365830	204177	861821	118913	377564.9688	308395	460931.9688	408460	875302	87283	133114	1253641	290607	10873547	188460	1029333		209095	3063312	60898	63751	53466.0039		2531113	65488	210230.9844	130023.9922	1433315	740658	481462.0313		702417	307916	6509487.5	229821	672562	682450	413909	4557745	1195926	3038047	687452
	B0664	87805504	7869392	37556984	41220296	33128182	30681972	15687193	6264896	98697776	91316040	20740592	164927424	52046972	33597320	293412416	87578512	96915776	72570104	81803168	27954554	166464800	192034800	17719258	2085135	64648180	33012932	33496106	24878600	96021792	3760443	6666608	288539328	84536280	9392789	32755740	23900456	1416715	136944928	20053596	36097572	40350036	10153245	17422990	23572580	356485088	137416384	58890912	45808712
	B0665	123350.7031	668912	373343	292396	385069	322411.1875	714318	80126	252252.0938	846664.8125	530136	338180	794661.0625	52764	786333	177702	589958	370027	314618	404284	535603	321125	416734.0313	375211	372585.0313	160144	228001	263659	245205.9844	505818	346672.9688	699767	171838	734964	675859	341570		370858	332191	425320	449323.9688	316483	337403	140763	1150009.625	454349	633556	421337.0313
	B0666		38721			30022	44133				270389.3125					418642.9063	263634	52353	20414.5996	51399.5039			22090			57309	28455.4004			87803.8984			72075	18986	40315		244164									7207235.5		134182	24848.002
	B0667	7327790	647236	4108806	3187776	2570875.5	3026016	1966929	835077	10705882	8384176	388123	34804852	4374614	1804348	24387916	10348090	7577580.5	7431625	8844307	1970600	22308246	22118578	1458963	145578	12699079	2765612	3685142	2448945	18162948	177462	298295	30816672	15989110	1294663	5731127	2003826.75	231455	17834036	1548468	4201596	3368213	359490	816652.6875	1570647.375	39911216	20004342	7851730	6303040
	B0668		58021		22915	69078	25976			163146			55003			70152.9922		20395	41813	19855	41630		68877								94848					89280	57819		84113				64645	89991	31690		158058	166451	65641
	B0669																				26157.002																				25904					52510
	B0670	110930	45249	161746	70409	63640	129131	130225.0078		66860	107513		617167	90713	59794	642537	118313	98517	90195	420971	87653	331511	254389	226959.0156	74516	336826	81585	110614	111015	75904		39839	128400	190438	52142	206829	60859		181047	58172.0039	114521.0078	101026			82215	336616	365898	175672	322675
	B0671	1292500	66481	1712716	1284580		1450278	1420079.125	136818		4013080	422036		1232303	950431	536975	2383225	2562069	369292	1143704	1475329	9444779	19087	1064824	1213927	3910157	2044006	1144528	525224	828891		2617291	4457367	1703907	901147			50771			3579974	1005765				6830943
	B0672	552648.375	827707	573655	1695565	238300.0156	573051.125	948832	430304	71194	1179462.25	766434	194942	1300058	401915	1323591	729502	1187712	528221	1068130	1012130	1346208	346630	500945	710357	491918.0313	216615	290605	248780	341566	217289	257612	860456	238046.0156	1401365	358208	137374	920946	280685	279127	978754	1536883	313047	246651	82360	3675300.75	512849	424122.3125	152331
	B0673	19331108	580223	10234813	15878817	150517.7813	8453578	3039378.25	1468169	1034971.125	26238302	1492573		17457972	10593775	20035942	24088510	27101276	9960154	16011468	6800552	70592256	2673881.25	4496186	778927	21522428	8358968	10307073	4762856	27279136		2273263	145933744	28190836	5661463		119049.1016	714683.9375			14873160	19384002	232448	93660.3984	83307.5	175431968			414026.1875
	B0674	106416.0078		197182	269656		132820	71456	43829		300460			322110	216984	129696.0078	286303	195306	87300	1166969	76500	1393094	71840	112359.9922		327090	100313	199143	123676.9922	568223			1834909.125	873383	1130172			48689			94980	329931				5056269
	B0675	56059	106743	43866	105184	31262	98192	70146	42727		59772.0039		55195	91245	44381	89814	62451		26182	48240.0039	88169.0078	38181	30975	55141	70434	101307	55154	30418	83343	28350.998			123640	46234	114018	297818		61365	65828	64899	45293	41828	45461	211946	31059	148082		162973	65085
	B0676	250450	122211.9922	158704	73854	88396	339148	62045.9961		127089	155645		2079811	54546.9961	52675	5293244	297796	107794.0078	43023	126531.9922	61570	171941	1275472	121342		1019312.063	443469.0313	447255.9688	246318	467561			1945264	302940	79379	1151647			1186889	261149	91518	164181	83627	276678	248758	1665073	615472	624474	867816
	B0677	829772.9375		397071.9688	1439054		1108534	301131	53491.0039		1384560			1086626	640886		1415901	1411711	159409	1066402	320113	1425924		757656	169510	1352674	298348	465466	967161	431428			4197837	1686946.875	595681			164038			291753	2496791				4045597.25
	B0678																																			32514											26168.998
	B0679																				182079
	B0680				49216	52358				112036						53210			76115		156013		35522								81899					40459			62072		56664		38728	27985	39647	145631	24363	136978
	B0681		258976													582311																				105595.0078							39401	224505	35243	43097		34826
	B0682					87459	131859				23797			300438		206511	204148	66115			76252	46869	28196	908230		65451	695439	268577	85810.9922	1237506			291491		58126	95964		245823.0156	662293		331752	16596	129959.9922		174894		26938	188339
	B0683	13076005	9751251	14016081	7480013	20767008	7607495.5	11175337	591859	12550297	12409889	17765382	7463552	12595200	7106355	7363297.5	9003943	6143940	14970060	13640034	12997135	8179525	13917442	5221478	6437275	3359040	4424907	8960783	14832749	6252617	11772376	7102030	11196050	9945093	12633553	16309892	6051120	10474210	3670890	29106672	3657794	3500255	10441214	8310585	7796391	12997616	14433335	24217566	4742786
	B0684	2947125	2283175	3464812	1364231	4435284	2068134	4083555	11350747	8272845.5	8332670	4535226	4901454	6024110	1682434	1607961	5188037	1780305	8742960	6712968	3998112	1374784	4231442	1006704	3783287	981432	1253837	3317626	9933431	1750555	3059205	2515074	4265047	3205661	5661709	3593109.25	3105412	2219396	1966279	14853132	636997	713831	3471124	3577747	1704705	3899496.25	5577547	10337184	1658505
	B0685	11288516	11888914	8323761.5	4233076	9978484	4246602	9558277	34816208	15099441	13519925	12709092	11741376	12373556	5889948	7223526	10899181	6751113	20404300	13069210	11539582	7258695	10711209	3945623	7006324	3077773	7763802	6659017	15595323	6598806	10217583	4393864	9322159	7904962	12161114	10428554	3533389	7595017.5	6909550	19844942	4476871	5301669	7427829	14161926	12140850	13910064	11950266	20488990	4403774
	B0686	3178279	1703306	2670162	1396174	1826835	2347630	2262248	2176382	1469877	1503377	3416708	1285148	2439237	2110185	2183449	1670506	1416029	1308551	1452520	2616809	1919587	1788596	2872040	2749674	2162650	2709029	2013464.875	1527269	2265346	1570571	2605053	1174236	1988790.125	2198169	2405682	3081914	1542877	1684433	1414583	1897345	2191227	2184565	1100630	1873835	2224943	2061801	1421363	1417051
	B0687	2599048	991917.9375	1431714	1932147	2075710	987600.0625	2531748	2034646	1165508	1706399	2965096	2155709	2839017	2335180	1969829	1882431	965923	4394953	2028610.125	1040745.063	1669687	3301492	2412578	2013410.125	1865700	2278334	1253948	1829713	1847329	2436076	1454444	2131951	4020191	1700470	4148410	2509679	2178160	1168557	1975660.125	1155182	2831850	2114857	2357129	4147260.75	3096633	2540520	2782669	1128700
	B0688	34842744	45548352	38615912	27308456	27402146	23358750	28261212	16190860	20433508	17882578	45320496	14786042	37013928	24531916	39790264	24819088	15645508	42115604	23959186	24612702	14731488	45478184	20737586	19363176	25559858	35058292	19552588	22713560	27931212	42817048	21533190	18292928	26388898	16417585	34911808	76849024	28968254	19663592	21002912	15237481	28363264	26258036	22156602	50887280	55959392	20452228	26968326	15100048
	B0689	197065	474350	361895	160004.0156	135070	147938	198753	66445	90297	62992	412835	76418	369315	159403	396567.0313	134028	90558	244795	110063	130157	83687	393717	126802	149578	123583	365615	151148	124635	307245	407395	132139	105105	104209	110830	238154	402750	190165.0156	159036	129856	93713	149809	154187	125648	507937	467117	127406	114929	98453
	B0690	7679005	3529731	12672730	3555743	5892126	5115801	6232370	2559265	3647095	2743997	8593332	3147583	7547363	5820091.5	4399204	3534838	2824591	2851995.25	2784852	6690495	3489456	6068734.5	4764360	8270228.5	4783356	9728388	4681176.5	4028747	4240387	5791658	7613912	2524264.25	4197896	5018064.5	8087239	9125014	4333364	4035762	3308787	4324825	4647809	3594536	3103296	7374808	9588760	4031052	5463015	4723258
	B0691	7598958	28884556	5696541	6572212	14869412	15099150	17152984	445311	994896.0625	13934035	597156	3134759	52313376	15532641	65256028	22003848	35216028	598639	551496	19727380	12433327	1318527	40869960	10846481	38002040	62491644	25701478	8622731	59855520	11312019	4535898	20894830	1130991	18042250	8381036.5	22386424	20764024	36401784	613507	39828660	13613231	8212610.5	5076843	58567988	6333380	32404892	17419894	10482733
	B0692	141468224	58946332	83134408	54095352	40494704	138086320	113623392	190207	1221569	11792174	413068	4506746	50888164	59090072	86580752	21359568	78010992	998622	438264.9688	62634324	101298816	3460393.75	47880156	62166428	24827452	49766424	50869728	4142209.75	39662100	85583952	66773348	69379992	10087749	20281452	20931310	24274028	144329584	16125515	451130.0313	77883584	87287992	17291108	11334077	86959976	76496448	86564912	24531532	68131016
	B0693	4370575	3904400.75	4019956	2597605	3846415	4186222	4329228	1438164	2688783	3873103.75	4807617	1750080.125	4616557	2615284	3779898.25	3163113	3279112	3709735	2318538	5505841	3329374	2839376	3959622.75	3367518.75	2763331	3143646	3361433	1829378.125	2601393	3613943	4346288	3820158	2783812	2667781	1846046.875	1993399	4596219	3140093	3667578.25	2792329	3487395	2617047	2929904	4773235	4329298	6479603	4028061	3362888
	B0694	1537576	1217861	1399346	1113990	1820508	1274713	1229161	499387.9688	1060307	1105972	1914652	965881	1463166	1000835	740385	1525742.125	1464819.125	1177836	1453650	1569584.875	1429389.125	1768745.125	1824987	1248676	743814	2157181	1327883	963624	1301919	1427274	1417722.125	931348	1753474	1338202	1719842.875	893770	1978355.875	1156043	1588482	864831	1536159	1218676	1279860	1564395	1510789	1400327	1416037.125	1377943
	B0695	119348	76333	96947	50283	86333	76881.0078	91453	52344	54805	54224	168091.0156	40385	102956	76105	84413	61763	49034	77361	65407	81062	42608	119830	80171	82782	62290	122738	57096	66299	73335	107106	63607.9961	50297	64633	77718	96571	191488	62517	50944	74399	56872	73952	84449	64179	99128	152869	69353	70290	56041
	B0696	254083.0156	223921.9844			252384.9844	416511	131818			74169			1141357	232453	1978464	361105	796460			380041	161294		1302519	223090	939129	1635953	700192		2216548		41566	397644		278301	45503	882776.9375	593940	869439.0625		833227.9375	168357	408374		1429338		480210.0313	244234.9844	111019
	B0697	20052362	13285726	20300112	11691626	30813236	13094885	19595696	482744.0313	22472872	15626112	32731564	11504513	20109884	11623081	25410860	12113494	16902704	12114012	20609780	21546514	20002778	10302176	12074243	15041372	6073722	7806056	13321992	25048126	18560596	17269420	13245443	19622134	10587418	23500884	23958558	4012834.75	27436910	7393776	53888940	10359377	13233331	16126922	10319228	11232795	24035684	19359550	26411948	12155113
	B0698	428017	1011470.063	803669	326616	2112753	847889	1020825	1380391	1918980	223237	587218	367908	863494	909735.9375	922032.9375	1268023	911185	1916704	1179987	890438	628634	805542	372167	960223.9375	560102	138085	1688199	1951471	585554	1825926.875	913378.9375	1684784	812932	1258050	1453916	2213640	562296	1584170	11047451	1300945	264184	3302539	211471	353291	447821	3604741	5321473	586140
	B0699	6783985	5631413	16191590	6895290	7886424	8858839	8835498	7720539	8067112	7371328	10989472	5400308	8385817.5	9501858	7838800	7476036	5159707	6605601	5390423	10194546	8522441	11651457	8670191	10798684	10269719	14850871	9769588	7468732	10047228	8386638	11095639	6488344	6847755	12268125	10795143	11399337	5171865	9558279	7405648	8223934	7858309	6980701	7872886	8767491	14396020	7147733	9004929	9865355
	B0700	3921433.75	2385021	4332551	2110538	3300589.25	2893000.75	3572703	2583857	2437108	2540252	5456657	1839231	3589586	2225594	2909068.25	2937243	2017290	2023094	2299044	3591582	2519800	4118480	3682497	3592715	2753106	3781840	2755095	2328334	2860816	3320451	3581876	1735395.125	2764864	2858819.25	3255752.75	5320870	3165501.75	2520180	2977871	2293489	3040208.75	3234732	2067346	2809192	4467623	3167623	2453324	2561640
	B0701	211581	139932		111618	135924	160319	182999		161390	85668	133530	63716	108761	129215.0078	148033	125897	103871	160530	116133	191155	116849	110943	81666	118717	138822	364059	143524	123127	178563	184631	164756	110826	166361	118524	139853	248335	163886	146035	96610	117339	110526	167393	119285	153737	136466	133916	115005	99257
	B0702	3400191	1333817	2082333	1164139	2297572	2324118	2715958	689107	2114410	1722550	2807796	1191091	1873285	2025830.125	1389468	1717437	1024722.063	1977360.875	1838824	1790858	1269194	2943175	1867678	2210052	1877726.875	3966499	2361921	1726486	2604343	2341857	1778836	2216352	2008810.125	1223386	2115294	2194091	2192036	2272932	1340374	2211324	1612189	2518271	2518472	1872577	2947558	2031147	1688334	1131467
	B0703	295931	409516	232698	178178	87743	220414.9844	211241	70073	224133	533644	336593	192269	303357	113550	141466	124318	115457	1196396	85199	418167	114921	221578	86677	116545	89076	177762	259202	169997	84597	308383.9688	138735	281479	189887.0156	106404	122908	502390	156767	392732	410276	131999	129342	216261	149349	133784	434222.0313	248563	162903	90694
	B0704	124235.0078	284500	174512	113600	288887	180182	184781		89701	486056		178226	442299	105951	309365	367250	191121	322151		299308	112418	229305	260235.0156	67588	157842	243592	298852	371951	328577	186885	95513	271357	74919	270970	351369	166897	284541	284276	44767	166246	95324	223967	141669	339819	212187	385938	609124	80930
	B0705	282349	159318	202745	172292	467525.9688	515314.9688	240231.9844	24609	252380	258464.9844	990892.9375	77993	269823	265271	298850	175772	184494	1466312	1856655	196810	333151	359368	61156	205428	145276	73952	146459	212878	46760	150891	209698	162726	200351	162640	205898	280269	284253	25898	342486	106380	79357	242503.9844	120927	211223	550017	253958	455606	136799
	B0706	484943.9688	484574	343084	255617	353911	307179	316097	665252	740502	477667	834742	465718	691730	233888.9844	438308	369108	244790	1821331	553225	285209	248583	738457	286164	334401	137122	277164	270074	657874	268431	561061	198424	363654	616071	398234	649211	444763.0313	434047	242246.0156	2041068.875	152722	238092.9844	553570	388660	498459.9688	562880	426138	998077	310373
	B0707	3822717	3827387	5006057	2726118	3508460	2750608	3800964	3078852	2352581	1791328.125	4587634	2092783	4217026	2750625	3418351.75	3050891	2226230	3218437.75	2869974	3811946.25	2095782.125	5781940	2775120	3233974.75	2336217	3772152	2289353	2709866	2591447	3813016	2764977	1482434	3352140	2064124.125	4567324	6841133	2680471	2410936	2337090	1855153.875	2754611	3363232	2240005	6147807	5693531.5	2859934.25	2955586	2389637
	B0708	837807	901428	1184458	831640	883150	673201	957369	681517	564001	526302	1130692	526607	1137097	506959.0313	754891	776373	567725	764401	686497	969537.9375	378763	1616713	751436.9375	774040	501913	907288	533320	706871	678117	993303	799311	321643	878462.0625	440277	1184965	1948354.125	640029	667048	633622	375356.9688	647657	889066	605787	1429911	1470776	794451	833055	600466
	B0709	97898	96119	48737	80800	87437	141313	64967		68146	70323	87773		110447	75554	96055	54449		103025	72081	46016	64222				66091	55543			36077	53751		36405	86741	128063	50540	78098.9922	51668		36897		110112	78500	42344	146601	79648	71463	86897	54158
	B0710	481761	445044		600826	251612	285467	369976	171796	127217	234762	1102148	250374	571997	199404	514503	700766	128161	363548	486462	588313	94999	819892	103393	149451	174060	145794	150641	360819	156410	316794.9688	147535	229524	237026	199189	455969	1494527	348326	123812	274571	88578	881639	265658	221467	254802	1000577	275811	181991	115541
	B0711	25289494	30655596	22033808	34686536	20392140	17831182	29146562	58540316	15078258	23424562	54725460	22426360	31030342	18469896	28805508	43610832	19984228	19343684	28041658	29083766	18974624	33362118	14088158	21405436	17057818	17420932	17385316	21256352	18869208	21351964	17386270	17866584	24654954	24463464	31192772	41227104	28527586	15869770	28420466	13923064	38157844	24561256	19593662	16326020	34800436	25350722	18597838	13193558
	B0712	26630992	11784622	6737618		11275574	14098102	25775732	12228462	32256038	28551968	26146792	25109870	22805956	19082298	13562413	5475563	23267680	17184580	32071326	14517063	27023740	29469946	14164457	11423497	4754567	19980504	12214836	27911670		25078046	878288	11590585	31954082	15408610	14584312	36416432	11034207	14100213	18621376	31454060	15467878	18149520	18503328	14370027	14428838	21446406	30962298	5314364
	B0713	318712	392206	684578	354832	253206	159619	271073	183111	232521	271009	267612	169691	333931	245864	179444	227246	242613	384753	230349	420727	176800	455992	210957	330264	253589	596865	178454	159604	188574	299110	142273	265544	335397	303402	359284	364066	222277	194708	223235	145304	315725.9688	368555.0313	252785	420353	406206	217581	376762	103364
	B0714	26136	17080	29644			15067.999	21580				41571		28188							15339		29676		20648		24111		14928		30213			18392			41449						22968.998		25181.998	31526
	B0715		162978	82833	58960.0039	303311	184565	148109	93599	193697	382386	74880	179024	371701	50526	91808	426425	130956	294068	177872	170389	123191.0078	276987	148917		95891	194928.0156	233905	465055	259938	99677	93792	282785	92940	268588	312059	151971	279864	263567	254246	88556	75720	267080	156937	189453	212748.0156	182984	560839
	B0716	6616680	7046549	7163371	4164468	9761457	4656262	7407730	22790586	15364384	10582658	7278298	11007600	14846677	5148731	4734999	12687684	9826306	10326669	10034548	6215092	6280152	9397944	13638151	10853298	2839196	6942690	6199531	22434228	6738706	7387979	7481610	10691624	6524731	9358000	10912626	3723607	12082706	6927020	19557248	4998146	5617687	12038188	8912648	7087490	7854417	7307839	7644524	6148348
	B0717	805361	2442958	2802310	876905	1043441	1498882	2779459	341933	1504025	970060	1664555	423793	445778		2290444	3248697	537906	2127734	1168628	261623.9844		2774797		336279	2001280	1012460.063	1612560	1685028	722006	642301	309572	404713	1752293	440495	1506584	3895307	444502	925036	224514	1756044	323101	243069	103998	3144358	4841803	849857	2303912	1759896
	B0718	26930224	28116856	34920408	33849640	23037838	28780000	27192654	19063266	35838540	48164240	28241620	24540024	47333324	27940046	35679596	24368032	28895092	34215352	14043622	29687542	39585316	15657375	38240268	39944864	43309184	51662340	35374560	48508112	45262764	30663502	48485256	27675416	28510152	39306572	42269688	44761084	40381736	45442236	39087980	41239688	43277036	54560244	35254336	30990796	27446748	29839176	23544388	35051436
	B0719	377646	253764.0156	1100667	221416	585196	225218	310196	1099928	187635	315256	1071920	199101	668178	406604	676181	803739	467911.0313	336946	318017	375152	258878	699259	289586	941114	738118	563619	536868	260787.0156	451365.0313	609679	479678	451894.0313	419762	428291	385399	3356043	179383	194442	924220	508227.9688	1055884	735467	475314	535762	1002091	208620	176496	684180
	B0720	308729	352647	833961	122114	274694	439025	349066	95098	290864	176201	93590		187633	100319	244317	521733	116085	413136	337239	194539	41582	340825	105747	167677	272369	349268	619710	523497.0313	226282		184483	192791	266096	183618	418989	1200427	134180	243381.9844	178648	282139		131519	67231	723561	1158285	192283	395786	343900
	B0721	29205972	31762566	23777396	37721196	25741304	31636382	18871288	14508966	30034526	30888072	17684938	17274704	43665360	20708628	28845656	20197324	25493530	18007068	36990828	40824392	28012268	14562529	36463868	31102136	33505272	41133624	29963072	43497068	35034536	18963924	48764592	37461896	33321258	32756088	35856340	15168499	33754872	37013000	22019992	21115678	40454512	30385410	29090844	31016592	21585736	22885508	21803456	32210312
	B0722	3077721.25	2340439	2146117	3237205	2418058	2891376.25	2523145	3103065.25	3005551	3081999	3390960.75	1335352	2979578	2572181	2707617	3174907	2569055	2324471	2154243	4127705	3471711	2253202	3350605	3870473.25	4046206.75	4717455	3157663	3799321	3628139	2234295	3072339.75	2591386	2249060	4587114	2767643	924648	2813596	2638423	2135725	2738748	3040951.25	3836037	2339287	4515356	3762377	3684727	2988849	3658591
	B0723	2853172	2275534	3014106.25	3619509	2020460	5943526	2932394	976654	5144077	5349564	1760454.125	1304971	4856506	2613924	3335026	2464482	2950761.25	3357861.25	1843712	2738078	4193854	1918416	2519008	4745589	6462241	4799522	4907048	6214354.5	2876797	2261549	4750837	3663974	2505741	4505533	2689991	868817	3832013	4211420	3189796	4343097	4014972	3224394	3559881.25	3397243	2318170	3294952.75	2916589	4398263
	B0724	26456696	15074422	30628934	17480100	38916528	18413574	18907880	32424744	17473560	9977285	27282706	27331682	34791292	19780464	28978990	37937812	20902130	17933672	34656616	32204654	5008298	17423896	34016304	28197028	27516070	51026972	20281244	12140196	37125452	14343498	18894680	23444772	22912392	18663480	35482168	29819194	4346066	26204502	26122054	20114388	30103656	19167324	20543528	22701352	39887816	18330510	22225952	31282996
	B0725	2483816	5211337.5	5147881.5	4897566	2644979	5972825	6859188	1112596	8039491	7868650	3215459	3057411	7274028	3026794	10160419	2799738	3760004	7498878	1386712	2896279	4349424	2360538	2554726	5951995	9036224	5914783	6326143	10877664	4747827	4451647	4698080	3592521	2627464	4374215	4496720	7348244	5409140	6346060	4724801	7405912	5941298	8791831	5632557	4105440	3245876	4749903	5176270	5317382
	B0726	852048.9375	1119131	1453689.875	990129	3172625	1729288	1327287	201893.0156	1630026	3493031.75	3527043	551710	1799782		4852158	2621082	1148780	1411816	4133798.25	1438387	1110741	1675460		2179811			2329364	1048144.938	688916	1005263	441506	474484	1161184	1350765	2017690	15474777	1117261	1588838	3290607	954067	763943	1970433	1574194	2447125	4166039	1527141	2062346	1784162
	B0727	320465	210384	276301	318555	245209.9844	173347	213601	301220	259147	146285	3356388	197107	263976	124883	135596	237763	103909	1030249.938	3721947	223876	176792	758458	168810	178414	88680	178610	110230	187054	136454	452660	170119	126568	1223278	125056	347418	966731	174192	111213	10051007	90789	136563	262167	205852	275056	544126	202289	239002	154349
	B0728	1529380	855326	794794	332473	1144910	289731	591666	378836.9688	275303	275913	1912705.875	246697	714848.9375	662414	711809	1520439.875	312094	1336067	625565	785053	340651.9688	937948	214431	456808.0313	287410	529067	222926	526675	284634	1110090	524675	250966	4107073	769113	1656991.125	2433072	466028.9688	355482	700014	258187	551242	1263140	502158	3834354	1403194.125	674975	483039.9688	221561
	B0729	707137		646571	155949	269805	223666	138793	213609.0156	226701.9844		394529	50777	93659	227645			135890	279310	397192	423496		238919	257272.0156	96244	154446	418966	95123	223846	362906	81466	185683	180239	294937	178530	188288	471152	54259	258536	129249.0078	184615	217141.9844	123946		450527	120147	192496.0156	52670	130723
	B0730	33794908	20359270	70788432	3979201	5724117	44032836	15678111	63292656	23368946	7676368.5	2904757	17019204	14887268	10258805	11707449	10155563	23974660	16019271	31681488	74163432	26502784	4132192.25	13166816	13885412	9074984	28456108	47411960	38591112	22350848	4251889	8445431	95786808	5654830	10909047	6048992.5	2843150	10305192	10077976	8441587	12137086	4173510	3478518.75	7014016	2241180	24585708	9185750	40934680	12286729
	B0731	479132	230229	484344	172797	267438	258094	371660	330273		122392	859996	128281.9922	261963	283006	90259	280173		586866	160488	408926	84698	247708	244516	294516	226520	364231	113174	192806	236707		307749	116643	296261	111703	220289		288961	124065	684985	279694	127265	256554	122154	341360	452140	311140	219780	171768
	B0732	780605	232245	1874463		72685	807824	307830	1447681	455327	38159		393403	275712	142321	255568	377677	323374	86065	587119	1355938	406717	274848	221057	391156	80832	616305	967453	439546	475557.0313		211696	1260480		195712	156060		258709	194166		200079	37601		129046		373284	196917	626980	173193
	B0733	59688040	53652680	64882728	15558203	7691405	25739728	25343452	25113060	46024536	8424599	13033202	20251948	40637860	61426448	33499246	9515984	20482422	22591120	18818708	57703420	26305944	10067389	15170565	41818648	37580104	34338616	22350664	34152716	23989780	38671352	27363758	47323420	18961200	20073226	21347622	7583003.5	36910680	8187720	10187926	21960456	6277726	9471325	14985067	6623473.5	47415912	24624856	33304686	36985320
	B0734	119168832	17345232	340321408	509490144	169985344	68626160	74583544	20558628	95949984	46407464	134511808	155195776	115965344	89600232	58222304	159486448	71663704	442653056	182171664	149651664	11268754	277592416	32474268	78238752	183662928	565961024	83516048	75445408	501360672	92834416	81940416	41396776	29982172	56266104	79034896	959897792	90336632	169997664	62885532	77844272	154947056	310375328	40006544	525751072	285798336	195361632	55716824	147235440
	B0735	484842	420659	1021715	75350	177584	108705	150925	264964	182016	72261	225141.0156	117576	484877	425656.0313	600280	152751	96671	211999.9844	159428	361744	80753	323772	96060.9922	221386.9844	156919	194363.0156	65518.0039	139607	97664.9922	598474	99446	154884	124381	74460	252941	936963	188978	34898	119115	57881	88746	212368	133863	208475	777631	197607	365486	117622
	B0736	131775	33664	90674	52565	40007	86281	37054	45692	101042	88380	42481	58787	67280	45908	49931	50832	50123	77798	81517	77361	66121	45433	79287	88623	99050	86008	53833	77413	72711	67932	100537	94919	83946	69923	58772	164821	38162	28635	84744	65084.0039	52566	34413	37040	54454	107459	38556	97027	68374
	B0737	30116			28901	19726	25976		19428		21716	24573		32585	14685		48288		33067	26915		19054			28688.002	25843		23748	19530	19589	46214	24626		38619	22846	29420	30694	22120		20541			25994.002		23894	17678	22783	29687	19657
	B0738	327834	191785	471094	113790	81086	206295	133871	122721	100578	109913	208164	31753.998	415696	248185	119734	182009	72842	268002	188634	180512	156804	243303	22421	41401	289948	277611	207651	232382	188962	98863	122748	695061	332170	141612	207357	1109317	44924	83685	44844	93442	41628	37743		474304	1046399.938	73371	228328	109300
	B0739	9583935	2930271	13476058	924547	1352313	2655444	4391412	11741198	1938993.125	6875053	1944375	2985719	3618672	7446437.5	3598078.75	1459663	2137459	3035614	2693962	3056889	3161261.75	2304405	2786384	2561885	4769549	5598669	3542639.25	4207739	4054448	1556727.875	1268662	6498195	3171165	2552736	7357491	763938	6346780	3589993.25	3915601	1288133	1502260	1614146	2305545	826576	1798738	6507546	4624081	3452784.25
	B0740	191705	82501	223773		338268		199084	53748	85322		148166		225654	134839	321064	133172	122258	68481	195527			260752	88076	172297	80816	229711	93741.9922	130768	180677.0156	59726.0039	256008	56413	201816	74809	249376	196695	186764.9844		84104		225493	171464	215687	302176	59611.9961		131351	143267
	B0741	165622	134672	109886	49315.9961	118719	46659	58758	57845	34902	34957	232539	54493	95710	45847	102501	60176	37897	105150	79175.0078	96991	22208	141780	99080	58781.9961	41563.9961	95599	40063	78538	80048	84431	104893	33466	54076	30567	118228	44017	83975	38463	60615	28678	77460	69018	49553	89408	204373	52462	62544	30509
	B0742	16546599	10437552	21421940	6306319	11412385	6426779	11319970	6840775.5	6809622	7587386	28977612	11474617	8835318	7296972	12084564	8880342	8305074	7286550	8187440	12799833	3544330.75	18891844	16799122	8564262	7254363	10639285	4085354.75	7726412.5	8413148	8459842	16830470	5795125	8911348	5492940	16879372	15699267	11726783	5328474	6218912	8280226	9795375	9405789	7421052	6461858	26215950	9214166	12759647	6649100
	B0743	8941273	6326767	5258265	2833263	9563614	1591716	5898376	3458514	1759804	1793462	25194684	2461399	5820343	1629630	4207462	3125813	1725114	9321948	12459780	5782395	1491592	9777481	1651307	2667552	1904893	493345.9688	1548660	4097570	3301838	8584498	4811886	1269025	6220016	1260705	9023845	24311752	3652434	1703652	6010733	1733652	3298707	3226216	3980089	6001970	11201883	4839930	5092410	1460437
	B0744	175686048	110152888	117987424	141626112	225637920	128059856	128858240	58326360	112078736	111547520	105468272	154628592	135237520	89603296	158881312	131201424	112915696	140483312	149792016	117290624	55017004	200421504	226147392	118612936	82593272	179770992	144636176	181263648	128694272	110847432	207955984	161048896	130351448	88038592	202396224	226988832	144859760	72763776	138310736	86629576	174167136	101849792	148447232	151884016	211462272	108591440	194052064	109620736
	B0745	11879504	10159067	8645058	11166378	15159849	10325923	10570297	8083783.5	9464931	9062490	9078681	11959705	11475531	7863575	12671651	10854923	9845528	10452897	12076021	8961497	6582735	12942163	15839532	10626877	7491224.5	13359197	11556067	12941740	11477078	9253541	14848531	12406228	10501763	8752963	13541432	14806424	10083568	7501048.5	10151395	7739504	11455114	8309297	11021254	11849899	13551145	9359764	13944237	10305112
	B0746	15303926	6693805.5	7667105.5	26094908	30775328	7663536.5	3161420	5095660	2201729	2121998	13925910	3749199	6857184	5949087	7353028	5719125	1897176	10745256	5035937	9998682	2581395	10421052	11588270	3129310	2590609	10168196	6421121	5814849	9163792	5286724	14304591	4228439	4602514	3168028	34275712	24706392	3587941	2344386	4900194	1824072.125	4069578	4029722.75	3094899	11696296	48025068	3185380	5158515	2006875.875
	B0747	138256064	18367984	432548352	405385888	696897088	833861120	575838656	520621504	599541376	277554368	246233184	457711712	451864480	280179680	150266208	721411392	1031944128	7632811	662612928	449339328	172033952	420279904	347429792	434572544	143733712	253418752	774096320	624872128	231593296	83099680	732146368	180561600	721688320	208391392	329796160	114367000	623594112	401827584	480091424	161812352	113167504	393726880	361846976	326184608	91824072	553864960	851016832	595179584
	B0748	745168			233144	123971.9922	3782866.75		111338.9922					133451	87389		897506	1244288	952636.0625	2274691	3495902	92570				269263	184098	1863720	1435425	346474		152170	501075	2239777						779245							1310875	173271	815311
	B0749	40437				76271	57149	175611	77716					32867	28796.002			25318		74396	86525				139161	34198	61924.0039		66903	98068			28775	67953			26011	56564			30016					30235.002		69936	76305
	B0750	439828	38794	60171	123258	474260	741904	1149068	600075	248271.9844	154703	200765	265121	277983	275833	245092	76909.0078	178702	34684	623839.9375	704362	503024	247268	217658	579963	442297	993052	260212	754673	654770	51115	857167	712820	378861	764843	104448	147699.9844	511548	47812	28797	550608	70323	52864	58760		333071	75291	709056	780555
	B0751	200710			99297.9922	656259	381565	30673		96387	66623		254862		88647					121211	255603	68594		164088	291464	550645	190008	82845		47892		278260	325063	248887	90303	113784	54985	217452			203081	123751		34043		394193		206811	695733
	B0752	14439.999			63186	34849	20103	178353.9844	65365	38209		82110					15727.999			39542	43270		156421		24267		28718	17914					32858	84801		97497	150777		16369	93734.9922			148233	116952	37904		43046	23438
	B0753	117540	35175	73760	250274	188077	199200.0156	1294268.125	301505	63710	142552	405337	114266	75413	89136	37812.0039	68852	81520	64811.0039	143977	297431	190431	622073	107471	155354	95865	304897	127352	52000	98547	69173	122757	298846	132376	116195	96023	843497	76273.0078	38452	78858	112640		610629	183869	196718	83960	96096	185947	98453
	B0754	93898		6142634	25271000	7363572.5	15855158	17055138	8955330	5485126	6305113	306860	5079536	2140054	72357		33271190	37723756		10781663	20976704	154550	12006110	2424979	1012647.938			21168420	1297697		103862	2118704	213470	14686757		3788708	274146	704020	9279281	44139272			31834504	54210316	45119000		13337862	7037894	1909567
	B0755	48388	25382	56431	57034	33165	57074	47570	35552	19531	28172	58404		39270	31729	38058	38825	46944	60995	49872	59971	21751	56072	32086	44999.0039	32120	36842	28778	47114	29718	41458	33891	25771	45437	19713	42865.9961	90300	27614	29884.002	91961	29484	35058	43542	28022	30156.998	40042	38586	43086	26847
	B0756	540394	344952	244630		511186.9688		343672	407605.9688	203423		605901	256525	584345	106709.9922	627071	190616	133981	459402	266713		120428	116814	229708	172672	99035.0078		223852.0156	241580	291448	334795		176583	281846	170065	499842	691168	379029	150692	398154		456866	438245	259899	418556	500864			167532.0156
	B0757	933673	28027140	979177	4981561	606307	9302722	2733051	2128283	2454228	27092212	1605581	4156241	2854299	1897378	1031490	4682521	4947565	71634680	806053	24037500	4387329	3610832	590694	1969345.125	2334960	836564	10307167	6545489	1482742	8260693	2702937	6615748	4412651	1946343	1201364	2860348	1864957	7222175	14355260	2803735	2055948	1192755	1204053	1428029	1503449	7151749	3676981	1212454
	B0758	946136		704384	2625624.25	1821122	4944111	4348989	964195	1199278	686713	1567640	2386549	3236145.25	1684456.875	1369603	2593415	5336479		1711660	372747	3516345	2017684	6622041	6726850	5234218	4283549	1498616	4365224	3015477.75	1589337.875	4113986	5129579	2242100	6399884	2091520	3055834	3019668	2183685	598679	2500609	3193068.25	4812585	2684083	1066287	2626614	4214549	771933	3295646
	B0759				72506	59694	162679	72976					102192	54576			61602	117697.0078				51683		419441	224110.0156	231290.9844	87235		144073	92854		274811	244927	61064	233463	116511	42800	107897			114849	149142	122777	115667.9922		110896	110375		63129
	B0760		99242		129687		324857	120980	79649		700579		118640	209464				196929	99570		155868	271782	140873		190082	84774		302244	321171		439963	110525	342502		231309		132554	68190	486938	401276	100360		100539	70292			256172
	B0761	77285768	51530308	106039360	74397688	133022496	60804216	174280752	125810368	64307084	48110984	164019024	74735504	115412464	74996720	103595728	108723480	72182752	108698344	204022016	133082328	47645824	187561232	36777168	54535440	29166172	52034564	70462344	134691584	28709848	99742688	53272932	26805900	128514000	21030244	119205024	49532752	81111072	58219984	160908624	54992920	79847680	109899520	60160904	101785136	61568768	76891216	110708096	43715852
	B0762	316835		264909	770825	286869	502780	417605	137049					118444	1543400					1398314	295485				1015430	730772		1012130	332486			820341	554298	478669	130274			422736		365907.0313	558089				67875		178268	129256	1669695
	B0763	272392	450589	193530	146106		278609	390128	374845	255321.0156	239780		137609	271341	265159	242873	329938	115347.0078	880091		571010	131888	442780	100839		50446	199733	133046	308708	79022	476007	87604	132979	258515.0156		229070	277226	166137	148523	693078	123188.9922	181529	329273	101224	266129	195990	210407	295115	76100
	B0764	11808470	1553168	23679176	3044551	20057882	13050362	14412032	7965612	8474812	3503674	15246790	3836003	16684053	11279056	11083712	5332537	9243800	7028353	11623783	23901756	9685787	4638772	10922609	16138198	14537238	16308648	12439319	15553142	9925924	7058987	17017164	23820074	27661400	12510857	7613441	8524770	11651262	5450541	13135097	9033822	5490695	6771921	5093913	1874206	5826869	11937878	5430663	9332846
	B0765	651763	219847	1156040	101674	265044	512771	385731	90553	320390	271474	327642	42661	383284	557796	127582	187462	127578.9922	235789	241299	771852	114463	230488	145512	363793	473818.9688	329355	464840	567638	193243	279373	538455	435440	299614	243184	194991	901911	52299	305715	68608	214391	74419	22222	609137	112504	764298	119159	531962	312465
	B0766	953029.0625	236502.0156	2000445	321259	174808	329071	299658	78073	351419	111706	1906080.875	127238	201152	504707.9688	173876	174597	65275.9961	386536	65606	177637	83932	3179854	91289	152647	248914.9844	284894	372855	309877	234639.0156	281563	172068	121324.0078	125595.9922	328057	217069	1038079.063	146075	152287	99361	128493.0078	137385	234531.9844	72417	620501	2045585	176166	200813	227790
	B0767			166884				44494		80635			41975				29939		123082							38566					5461266	44125	48736		30419		96387		28205						45869				46400
	B0768	6597966	1472268	4448804	3006331	3438265	4407535	2735929	879016	1838954.125	3795629	8701948	2490043	2798533.25	4346857	1620025	1882928	2072094.125	2797243	3484967	2580450	2294108	6715156.5	2782600.25	2916195	3908256.25	1705252.125	3403100	5097300	1773731	3697762	4904750	2955218	2689712	1799309	1750500.125	6576302	1969747	835686	1785927.875	3467091.75	2366638	2060297.875	2717443	2115101	3072475	2438961	2991896	1904739
	B0769	1318729	751184	828684	796823	360370	874068	664002	293885	1108533	467839.9688	1119626	791894.0625	519259	652613.0625	520886	465179	335111	626421	338510	588619	311819	5175435	387150	483073	818317	756477	524724	766109	577809	475186	357579	948208	459783	657553	430521	435877	763957	448879.0313	321061	376520	692747	1172142	339243	644793.0625	2286621	664066.0625	744360	549445
	B0770	80083		140524			147027	98425		75514	112456	165016	64224	65137	117935				131861	86263	77657		79640		190546	126431	73197	201087	110383	147242	77542	54371.9961	139369		84197						85654		60806.9961		88096	132854	64841		107068
	B0771	187687	199582	882599	856550	293237	627742	13399827	416970	1254990	1396664	282765	3498885	242662	545951	365781	5422166	292136	2490271	792045	2682711	151028	309607	1639983	5318785	976425	513299	6990526	258299	567031	439563	1090443	1755970	1180491	3706394	399114	1659247	144762	686720	456204	1461682	3142142		696360	2699191	920286	6049553	1090057	5794146
	B0772	85996	141497	849268	2026065	352611	675165	6177234	249541.9844	609525	208024	561256	557765	706291	2325833	356320	1616059	561752	2021573	1064197	4691562	54920	239598.0156	1021295	797817	1467889	880191.9375	2219787	188596	800668	182690	255586	388275	400548	783643	205899	2571836	183875	6530107	426239.9688	454052	1343690	45973	599155	784752	361652	6591491	610653	796601
	B0773		37180	114318.0078	226651.9844	124564		3489091.75	75787	263545		36773		46994			1600826		538752	461459.0313	328428		49582	54320	51520	139884	141977	99569		86637		189962	183738	1063066		129350	602642			121940		833275			233424	166752	1097058	409944	77965
	B0774			30184	44071	30864.002		705571		69769							427765		118439	117574.9922	100923					46458	26003	23426				49000	40883	296537		27542	117247.0078					133053			55431	32968	162111	136310
	B0775	34691		472026	80387	48967	56039	2570090		163662	38144		254474.0156	33676	117147		736297		373983	240464.9844	165835		64336		396720	178219	39820	436412	97497	63921		388575	205850	53167.0039	68581	60815	125194		101151	46505	199305	171798			131830		288066	191800	178597
	B0776	31071.998	26571		88799	21849		1359278		160599.9844		42936	145558	122837.0078	82707	29996.002	668067		192916	122044.0078	62253		39663			77106	47089	55230		58616	86301	59063	115076.0078	134738	93716	35184	93903		23643		54426	207316	165601	55765.9961	101117	144025	230916.0156	241329	248336
	B0777			494107.0313	654437	72681	49320	286458	29333.998	110619		57898	41253	75117	11892.001	52670	169252	185525	125308.9922	38787	104476.9922		182786	139150	88264	138887	41059	123680		27332		91466	184132	53021.0039	55082.0039		130305			40333	86050	93499	36426	24709	181088		55817	82577	77637
	B0778	108994		80848	27318	102351	35298	128612		38588	39606	33558	73219	169469.9844	37932		208638.9844	130169		270825	113276		24638.002	197233	166147	100982	36007	89087	26811	33830		260245	56989	27008	74832	203603	51950	43017	189798	214540	325623	39308	70139		148633	97701.9922	27783	134433	155146
	B0779	413529	41869	1845147	175309	368832	429827	431976	36395	198340	139288	190522	110102	174825	246407	85422	212495	140698	403496	583414	468139	108504	507154	53612	589075	546857	465975	684564	526861	207325	74212	455417	200854	228954	207898	226029	935978	69096	150325		521250	96186	56490	24901	279957	344231	115032	119182.0078	231840
	B0780	299527	381041	1234489	519467	534590	1273303	911731	48912	642011	841407	296575	892728	95096	804401	1060699	829319	952649	1046996.938	587267	428826	56252	295978	419041	557280	1098797	3267596	3004847	382236	3467229	153649	999475	334641	447536	346074	743905	272365	410402	2269604	69334	3054086	380348	116848	72888	214473	232163	909299	2520255	908025
	B0781	22179372	6891241	48990980	4980046	10947630	72340616	16737015	7292056	22416732	72819208	2476890	83968440	2921289	150919680	5339386	42159640	34638416	5458067	71376024	94931920	51063708	5312781	6240269	42667504	67943808	14457965	108496088	56050940	11570757	7112052	160138032	26875888	18679582	29684924	9197468	6017028	16282499	14564966	2368811	49722620	1446764	13658130	2937847.75	4905074	8515030	7753636.5	24863152	65418956
	B0782	240508		4138109	122012	977558	1787852	1246619	24398	228224	91405	81975	205986	205295	1973012		774995	645105	251818	8801206	4388850	294384	552873	71222	3760132	9713944	1491857	5947032	1456919	774278	316306	2382841	3007104	394031	740586	284998	5263228	254717	155669	24778	3531252	101408		98657	254787	122222	94335	513169	3655149
	B0783				61960.0039			516467				25312					238701		105237.0078				24473			30253											98280					147453					239386		37026
	B0784			162956		127288	35814	156584						20501	178706		57746			126291	185409				221656	237348.0156		93639	97182			137382	103596.0078		54584.0039				38666		236585					59912.0039			151529
	B0785	812486	449710	13334602	525869	7587447	1501454	38221648	437799	3170844	539885	1421815	4094547	6949805	1647963	1840653	3467614	3565780	862502	8803951	6630658	88400	9076245	879045	1427988	4727321	8532698	3020527	6341171	4269861	1694610	6373732	5641847	1549648	748955	1595080	12433590	525636	555371	1106915	3022994	658741	10567090	2642487	1890673.125	947785.9375	1946697.875	1791631	517778
	B0786		37162				34121												25597			33579			34510							31020									43804
	B0787	31520		193925		39774		819996.0625		29840.998	54699	34673		26480	18748	46811	58357.9961	35518			26553		97700		23433		106438			64236	24763	34521	30071				212260			44749	39657	46735	644982	43851	92190	21496		48274
	B0788	4345230	3770613	3663497	3051821	1064526	1273516	3124700	771839	8697647	2041794.875	7838604.5	13897980	1671029	3843998	8984148	3899674	3451456	1413919	2646631	3715954	1529800	1459725	665592	1141539	2706983	3355658	1418189	1357803	18830636	12380048	6328319	12253964	1999099.875	2178809	4164570	3624394	8640794	4912348	448484	9973535	540004	51446440	39293756	4261779	38559440	1338079	54652116	2226019
	B0789				349077			736465		319853	37101	98826	36737			45047	578364	26593	99191	41377						50492	90030	48849.0039		110379		41456	42797	54502	20196				40532	22813	36834	126007.9922			115358	23330	177701	67112	192924.0156
	B0790								79615															116642						1946606
	B0791			123967									41070												33244								55407		47213										40576
	B0792	774320	319947	1135692	328145	126193	324556	680113	87348	659151	211693.9844	1372996	488301.9688	169224	430425	174465	362299	179680	333327	90353.9922	404366.9688	152902	982594	94527	70225	603092	454084	279436	910452	292749	211897	410373	167088	289031	348648	114566	317740	291107	255264	91264	330973	381007	361503.0313	166854	661484	973571.9375	214610	326724	232376
	B0793			109458.0078																		162745													49095.0039											31758			108747
	B0794			246820.9844									155739												68739								243555.9844		99215										88917
	B0795	74234		98818	72982		109014	59232		63478	140793		54489		73513	35609	54105		50655	56329	50011	41534	44243	62437	93830	80375	70388	81110	77125.9922	68268		73303	50409	35050	50228				55679		61348				65680	106811			74796
	B0796	94744	38519	126828	66867		69173	50412	47228	163397		595351	43400	85894	58195	77113	244392	98837			110313	32029	46815	70753		113081.9922	133827	54823.9961	77736	1027842	185875	91196	84402	92907	227251	71262	141658	1295572	138999		66823		77516	128641.9922	387920	1115816		232480.0156	57044
	B0797	10312568	68929	7954563	854153	30471072	10929253	14246063	1138108	1936864	2054347	6555566	896622	7079203	3145041.75	243472	5485237	12835370	1086147	22853664	18572500	96192	884520.0625	3982522.25	37796736	15138304	1359303.875	10936947	12376527	1178248	5782623.5	4021065	3300978	17862056	4261018	6914246	6293887	4305002	7535062	6499136	16715583	676118	1467638.125	5606076	7652634	6092168	1458484	3131135	3967757
	B0798	2128509		2744477	546783	3770687.75	1961551	2425584	1095883	1436341	2338084	1506426	998908	1048202	738291	167715	1488258	1905067.875	172947	3121177	4628721	165167	186751	1703086.125	6265461	2487002	225505	2016175	1141567	456430	1210024	3951928.75	2016710.125	3093202	4013436.25	896945.0625	1650998	1160498	1147710	455433	2461634	2300104	260964.9844	695415	1404977	1736939.875	230204	653403	1958577
	B0799				1833977	25272386		317614			612739			394871				9662072							1752096	101732					1397140								590004			451265				349273	12113426	433837	1436158
	B0800					191328								43911				103024																													66081240
	B0801																																														6031457
	B0802					855576								29321				228010							46275																						14539621		40526
	B0803		42523	305431		60350		209822		20623	30752.998	27776.002	83957	30310		36026	78742	167977	41466	54333		32373	165120		61943.0039	111415.9922	47579		43619	23176	20210	27493	297854	150794	97018				26967		103324		41170	34232	38481	67566	23376	16208.001
	B0804			231482	860990	19612	30651	69755	78289		20823.998	162183	108972		24873		104346.9922	73984	92502	54499		627542	73282			504761	312465	15828	23345	149966		23385			191888		82829	33684				20873			141617	484159	50190	187087	361389
	B0805	10326149	3969184	33380766	110802296	92429832	45445112	60558072	20058214	6121736	118266088	6585167	14397150	42750900	30973378	6504995	73708384	5397074	6280730	26752264	26845292	57058024	24704958	47252060	55458560	44934456	42793968	21369012	129674960	23987168	7045497	30314372	44486876	18340474	46936452	31727552	11452871	14202605	20341176	3102310	41406300	5005405	63979864	181662752	44932112	53371592	1977381	48329328	104829808
	B0806	156426		65062.9961		56120.0039		79768	31043	52948		380232	26072	34037	133105		30916	57272	30319.998	85774	62038.0039	45397	134361		44342	37359	53846			24799	26999	44135		40812	26388	74433		23015	24710	102027	75374	27841	355324	52020	55712	61869	25653	114374
	B0807	952465	291173	2741592	823325	538924	348260	1102411	680806	603058	185462	2035834	219968	1987307.125	506869.9688	226407	1513531	754715	1368218	751175	800269	285099	3727067	148490	255787	769503	7554314	222667	1591002	5185772	392446	511656.0313	13879228	5245585	1197546	254706.9844	3236817	245871	317101	208325	420651	314539	345175	151844	1867304.125	790569	451832.9688	216269	420069
	B0808	551221	120578	364754	468158.0313	203833	247008		264453	120016		628595	195786		60149	234622.0156	203628	163360	610872	512304.9688	633028	23296	683990	97966	363861	277804	2393949	358564	195488	1447592		440796	1494104	1324563	81467	166967	58179.9961		172531	177902		202805	529226		308964	654764		56134	214396
	B0809	749640		937210			385461					133636			687581		224732.0156				146255	70168				2679901		547253		280011	126052	428725	810208								2202393
	B0810	3002666	4194431	7173516	4357430	3913746	2941806	13738134	6895205	5260567	1794182	5736190	1582968	5006549	2729496	4931429	4073382	3577929	7783042	7447824	5212461	2928907	5280971	1814315	3490522	3728229	6849185	2783512	4706530	2990136	5069515	3814479	3878384	4644553	2035926	8285514	6819338	1513153	1822662	3088833	8120011	3688041	2673724	4781534	5802132	6032381	4192296	13057859	4874626
	B0811	1002610	1291587	876076	623910	827880.9375	489387	530381	351125	443023	713179	1058129	852006	1061358	644395	1145659	1239205	522121.0313	1198594	664950	973548	446949	1746315	824116	597106	461096	931940.9375	552953	475238	678293	729264	443059	608887	1000504	518409	1142214	2960077	589515	528839	937545	445291.9688	1728765	1104650	501531	1197414	1469279	468666	959240	502086.9688
	B0812	225933		2560714	1832771	224903	386958		65236			1291543	199694	102739	286103	118069	311373		1957792	78355				181133	55139			380956								99182	299581		61581.9961	53077		37011	308116	41636	1561584		2286478	116604
	B0813	616128		1419420	206922	1226582	1243775	2786272	398807	429244.9688	790387		965291	734174	795418		1698561	744861	612155	2334266	1503828		486777.0313	9105590	4511637	811271	2040537.875	3577109.25	964892	1902426		10919491	2070760	92054	250853	5224370	646391		145566		5406103	109582.0078	223324.0156	916301	1463059	511664.9688		1859554	4888067
	B0814																													25035
	B0815			53208								79197											37418														59728									105534
	B0816			197427	622253			260261.0156	742293			575572	23162		29889		34405	110159	484925.0313			2956712				642724									67659	57535		56587	27066							222396	1265301		271842
	B0817	109365		706257	102383	250230	571756	291379	55655	98775.9922	70263		31203.002	18154	97600		87759	60628	38749	127261	770176.9375			167538	1034217.063	157001	241825.9844	188527	618097	67250		170202	287457	137936		154415	55871	82219	42815		290033	41111		32078	44079	100535			329089
	B0818	253968		1331354	88345	367118	766404	421820	68802	31965	46678			34037	115072		111889.0078	79322	84493	220426	1132334			306979	1111439	172794	266261	193775	657627	109408		231701.0156	214984	155517		196806	118692	156172	55719.0039		248593	97822		34537	75911	140890		20577	346339
	B0819	54088	250925	153210	21118		686911	255027.9844		64243.0039	69426		515116		34510	46443			2043884.875				31356	1412316		155136	79215	465249	165222	23478		80961	38853	252255	20041500	510096		168496	56557					35625		65028.9961	392253		70762
	B0820	4033270	44840616	10299609	10158136	17852270	4804873	11042696	364704	8811708	14160031	3547526	6433322	4539738	3585422	34661872	7849103	13601129	16850620	7228336	5149434	684359	4629820	7380954	10920237	5121728	3929965	6752314	4365394	2813211	3053100	4880535	5496080	4510063	7256183	3669130	18017048	5107685	9375586	19112272	6503208	6199231	12650120	16362749	4270881	4578110	6751368	13132849	6331921
	B0821	287270	228512.9844	430254	139220	169486	92437	170602	93653	96691	109649	616511	97592	218125	225448.0156	223713	330882.0313	80999	248947	230134	207697	80795.0078	282008	105536	188840	120413	240476	133103	133804	145153	199951	140675	92285.0078	132232	110016	176152	537360	121086	142303	210881	105839	119682	243523	103908	213742	384073	142977	288199	79528
	B0822			41387	37426			690937		84357							351208		130170.9922	43191	28457					48198								56198			67927					80898			44224		166927	27293
	B0823	950047		1466644	45085	173737	2201869	327749	56224.9961	173545	71661	320802	34139	87179	328913		43761	80218	70228	2129991	963734	125426	215951	49378.0039	310802	1449298	167711	2636795	1124344	116223	90291	586645	894161.0625	496332	258192	380694	304402	117962	172229		422579	32075			378415	151441	90283	359313	956404
	B0824	1497267		2994236	186693	423157	364870	4895201		713626	407202.9688	6612606	598162	21051114			5419640	1010231	9609531	340324	583976		69871416	443271		615328	1433093	188063	505207	1651400	1952500	124465.0078	603235	250417.9844		261225.0156	13836579		7497770		357172	521292	4180940	594332	7043156	13405277	717585	296298	255332.0156
	B0825			79389	87545			37421	124269.0078			93362							167038			234336				167452									16527			31541								42793	73674		59949
	B0826	512117	2672727	1756187	1895625	753088	801698	653613		298779	1256455	813314	414647	158684	180922	405544	1037357	1357549	1791133	811325	678374		1017844.063	315735	328412	311941	587644	578281	400966	576063		338113	239174	359219	315168	97469	1412292	169801	806730	734258	173927	497422	809112	276353	902701	1025660	1016740	1079073	597249
	B0827	11005477	13605469	12506940	5285909	9962874	3662116.25	7219443	3274460	872665.0625	1426742	13601297	335252576	3680016	5675586	4903758	9155384	1521357	12433602	1133981	295159	363835	5515172	924342.9375	2693036	2274889	2111641	5794448	1394960	1991975.875	865515.9375	1155647	561348	1274966	1092823	1113034	669733	2698917	32992566	4449438	7888692.5	15831942	14685288	7436423.5	30825430	5837454	5317284	3081451	6718056
	B0828			706456.9375			54336			405477		111918		409335	541662	293773				102781	275128		188066	101622.9922		182981		205464	332714.9688	98927		205223	237289	217071	463804	198066	118118	282109	69329					611153	182973	696761		130693	329772.9688
	B0829	1419058	1453667	902149	538209	3613269	741198	396473	876308	383623	606913	2656186	788827	848840	620937	1374210	1432902	323278	1714114	1216842	1331118	254391.0156	1143523	909725	513231.0313	546894	1327160	553091	639775	1511421	1351748	3788296	588123	778574	989953	2111369	4308635	623958	597604	671961	339792	634967	740069	702495	1520729	3582568	622020	1068264	410261
	B0830	332783	276874	391201		198095		149810		120017								59838	372249	156786	672384							211675	181098		90364	98942		91183		205347.9844	134828								225324		88007	241084
	B0831
	B0832	943875		3671864	29352852	989916	2998264	104620		74529.9922	287869	4121672	1237976	413195	1824058	463160.9688	2440237	330989	11482997	173296			263729	1374480	643950		165386	3680372	266783		308001.0313			119196		458375.9688	1118271	179007	578325	555333		247045.0156	991181	345532	2080027	208847	14533379	948017
	B0833	1235669	1174712	1419558	508210	703845	712465.0625		574542	296997	400655.9688	239786.0156		626136	418880	921372	747379	628032	259955.9844	505602	1060279	1098073	681547.9375	1015430	835502	972440	2333131	591209	593647	736553	255400	1153603	675912	783679	451576	651953	1831573.875	198908	508004	520095	953706	449409.0313	242243	495525	582342	979703.0625	336527	444145	619856
	B0834	70426168	47664576	325513248	78716848	113964072	53325708	62093064	15044906	44169920	52401360	83299304	409384704	50658536	105959768	88083880	132244448	35076576	30464080	71838968	44330304	4196306	88469288	35763020	183766448	123318400	120491792	241274512	53849372	134204888	59281108	109599792	33848472	39861028	41601440	101171504	107713280	67371936	101109952	24927816	52236148	47515628	175714080	35342608	228066832	88776288	25132812	38821492	87817320
	B0835	167674	212079	232023	68224	82912	129308.9922	29956		210994	178046	1262199	164292	169471	87856		163530	124559	123467	439129	136765	71990	152388	3513813	91759	67336	233433	111285		267236		106963	93085		48219	136882	331685	103906	103190	88921	118013	1262400	74610	552342	186020	861809		135191	111664
	B0836				117557392
	B0837	46927	36318	492848	85546	192266	60217	191615	80470	137543	110770	109196	199756	442775	99319	139640	200838	243019	309358	165286	91854	32850	1702019	119352	270330	1064234	225663	125720.9922	71401	162102	33262	94087	285788	153646	91435	106186	74901		238271	125848	189702	47256	95562	215412	681434	819323	44793	133336
	B0838	87184	793899	1495175	2820106	496022	977327	1063030	378665	1589227	1163603	240506	1376928	375437	230128	2147983	1738421	2428701	1145052	270161	1576101	1721500	729142	902732	1666732	2164540	576134	1039671	384545	343399	2654914	834682	488998	1037695.063	1773472	590996	557295	306673	9379206	1538729	1726806	480058	3985421.25	1554298	500702	1004490	8524870	845874	924326
	B0839	570156	539725	865798			411259.9688	3235886	831876			1049419		413515	3523529.75	375882	371658	712394	1513598	911065	1742334.125		1046762	443933		835963		672872	749748	1432115.875	2032511	386801	1556761	1048164	577747	333552	2571081	709751	339406	566212		367352		216626	1209074		1261640	378826	1078402
	B0840	1568242	254169	3733733	6074555	5926361	2043821	1795341	629551	1245396	210968	1783050	109982416	2043548	311204	2262054	4230902	586250	39692840	2897819	2914304	1193943	1973047	1369003	3760752	1263250	11388924	11895607	1843237.125	9774640	1605343	2048173	1756316	8867079	1721115	1779886	8262632	480627	2479089	2341478	1742088	1098467	2065424	3447515	19589980	13070661	4097866	2695075	3043795
	B0841	230883.9844	57542	813342	5286899	196352	382225	22116			54386	2018192	171212	90820	274732	160497	311178	38263	3433339.25	40599	24649		111477	152828	58884.0039		42032	389606	40342		99816			19192		102484	58330		62111	87957		77305	197425	57297	441365	77650	2426727	195081
	B0842	299215		4821000	192752.0156	5517526	1032899.063	983702.9375	148304	87122	233781	122359	135497	52854	7511172		731868	323381	239036.9844	15093883	24778106	71437	419489.9688		3778670	5185167	539949	3821114.25	1584598.125	311720	370300	1144647	2131845	1385139	379675	275198	2974324	26801	66029		920672.9375	76310	26731		136345	335569		1063063	844434
	B0843	911716	74542	1663501	1377521	672195	1305521	1808983	103890	431276	300982	580470	221650	965373.0625	505758	79276	382230	280559	521690	485179	718584	50938	979561	473085	199962	756414	1261353	1362381	980692.0625	676085	98485	488769.0313	1486327	423233	173184	651347	811368	279483	321848	18114	305865	594458	883289		2145206	686862	314281	1358935	198710
	B0844		27644					43315		24939.998									252497				965419			249207											155199								154841		155060
	B0845	34844	54029	1311753	3020613	97590.9922	70243	1030819	1649114	41382	35237	1870093	125192.9922		98530	21226	174477	491481	2527979	39146		6566695.5		36900		3111912.25	56787	57854	185986			27921		149858	438293	241137		602838	81970			36121	31226.002		48810	2236372	2412490	18163	1453967
	B0846	48150.0039		1477439	297516	791119	76020	1063524	184817	65735	178760	186743	37176	115901	66135	5854936	111638	264122	422022	1068168	474401		459423.9688		944802.0625	911245	76673	159480	233975.0156	25671	1129858	241068	116695	168680	86385	51177.0039	930338		48201	64532.9961	203344.9844	85535	180001	122418.9922	76086	65558	298571	126683
	B0847	684965	1184688		508772.9688	649260	260036.9844	1457055	102122.0078	210514	432673	860312	169757	2159263	414165	879668.0625	546538	539466	413025	384991	580896	229454	514922.0313	342756	253146	333115	541773	332567	239046.9844	366831	473418	270006	378016	298420	209473.0156	447854	2701583	192046	301592	289710	158452	627189	939133	134300	664510	2143014	231340	2928114	207443
	B0848			11529																					22245
	B0849			185111	550926	129031		289199				241744		54479		142209	53743		485618	136109	67096		204760		171319	122187		32475						38384			161005				67245	136545				33430	247314	40274
	B0850	57841.9961	137831	93305		91299		64594.9961				324722	102675					62881	108363	100990		105428	208574					133634				48713	73812	39355		66710	107103.9922		70399						205063.0156				30566
	B0851		90966	95005	190455			382188		193313	50998	106443	29132.998	26757	25452	48412	205139	17802	85795	61053.9961	46709	26839		189814	37743	81083	134503	52433	52242	135563	274650	61101.9961	25557	32490		364649			51854			61669			47676	18035	76315	45030	102502
	B0852	820555	1548059	654454	838469.9375	895003	855493	748689	637704	750997	847393	668727	985379.9375	917707	631122	641637	804287	858856	874014	789682	816462	582953	842004	960334.0625	761389	546228	873480	964028	981218	764121	745260	940130	954096	765092	696697	851737	1132482	742356	643162	1008621.938	612040	851355.0625	557535	670893	668209	1031122	971130	1132280	622080
	B0853	312114	182296	849615	250565	332841	375396	1576236	539434	445592	58352	324485	94395	236963	222926	309351	343327	503152	451025	798558	465832	256789	301087	82665	183799	486611	480839	345722	529587	252427	273434	326861	309097	391575	120607	584993	594533	57290	138816	168105	859708	99842	97908	157348	465826	325844	269412	1352994	332574
	B0854	56663		69037		36123	133483	170575			36533				152111			34059	33079	53785.9961	32932		37467		38641			89413.0078	85067			22250					50591								27834	143264	51901.0039
	B0855			70370	206090			448929				164333			33121				64221	59535	40280				110684	133381			27219			28786					112920				86244					107727	41018
	B0856	181339	130159	3727702	1618428	1252614	1094712	848989	268771	472091	110888	475278	1615457	619829	182104	305920	709178	384923	2290847	684806	452133	41627	332970	242277.0156	989044	344940	3767238	2793079	1239445	2342393	1020333.063	336193	2279789	1547259.875	445610	189821	9058969	1102425	377734	636665	164660.9844	591224	567758	204395	2866268	1813940	369246	382807	1736752
	B0857	1393627	49519	561099	149531	5385748	1491907	2008688	67723	1387568	1100399	177883	78084	1301369	207016.9844	92714	1344536	526615	271798	2208040	7021212	144092	333285	729559	2444775	2226299	278696	1188581	656645	206386.0156	121135.0078	2796481	321869	969078	406719	871790.9375	531651	512974.9688	3416896	116786.9922	1044396.063	68610	207720	815275	630267	3297693	79862	588365	3510836
	B0858	591152	590736	1441572	825422	516897	590134	478628		347955		394843	667323	688639	811573		492708			316004	492367		602423		696326	506999	1022870	715959	349438				291670	475059	276844	238675	499224		350589			516762	495427		858760	1058548	152077	442734
	B0859	206672	65894	284921	169137	71914	2472475	67582	403089	72108		605807	294198	48813	3527363	119599	403644	78390	136227	584984	169367.0156	56785	231237	121501	161071	89212	128841	2381876	156229	139564	25886		49501	77591		98965	99522	169667	82578	96894	151521	110444		41004.9961	317469	233625	435409	121110	49579
	B0860					10336458
	B0861		151072	2185762		4306617						1819232		24585386		1971619	9212893						4521909								3985092					158337	1228681					217256				6826969
	B0862
	B0863																		267660848
	B0864																		97007600
	B0865													815185	1174030464										96194		762827520			353149			730570304		169401
	B0866																		463036096				1205297152
	B0867											4949471			6922482												1118559			9635494
	B0868											16580747			781220												2806782			14294043
	B0869					6707130									129960							133724976											21833592
	B0870																						33735036
	B0871	961360	938538	1188833	2776494	706913	1640909	1695901	456311	1608727	1491137	279886	3197798	1051867	1635602	212258	899132	446490	5306543	866290	2846510	413118	943648	1382369	561591	1721104	1033620	1612752	1030897.938	535517	98546632	1974327	1688211	543367	1328923	438944	712434	240467	2531752	207085	1629093	248697	462879	619245	2178020	1454556	544422	922959	1501696
	B0872	4019798.25	59895	12753742	2696040	4175632.25	5987497	4509046	388140	3511157	2047744	761950	7035986	947050	2112028	54998	2910093	625920	6441325	6533250	10090028	988967	1330058	576636	5841388	9292783	751829	7174724	5173039	361493	206607	4359159	7515364	2666257	1632619	1183522	2308052	432052	3789430	115765	5991939	76040	170898	712807	1974873	4803741	251855.0156	874168	7778917
	B0873	15810068	2216937	61971080	30790212	10921708	36289700	7401936	39127676	144625888	229643184	32945786	126341968	11396545	11016925	13396220	59028132	11177895	4570075	12714405	75767016	25690924	5366259	96967656	34943348	9825356	5800208	27476124	12377078	25197338	14025052	205914736	67609832	39655856	148650352	11835913	10279372	41839568	11946245	5279986	15238084	168556448	12449099	15717750	17825500	54017712	4598476	17612700	106567720
	B0874	222938	189206	281826	521942	313499	368382	897145	109152	392383	234037	307161	392624	263153	239518	226701	360924	239662	389101	213971	234623	301739	356540	81920	204982	305630	291103	478408	400497	286189	172962	207055	487691.0313	225021	149085	253638.9844	360588	138803	252117	122731.0078	227593	295657	126633.9922	201596	528108	613494	308366	378087	384735
	B0875													40709160			24240696
	B0876	132842208	117768528	171919968	110994832	193380144	107052248	159112160	114172352	103115184	121690880	181531024	115559000	172920912	102456056	146660000	144025856	109525696	174775136	153599872	151906960	98207288	160501824	97387360	105315560	120133440	128194832	109048080	129599096	82165512	242128848	105236608	92146256	151711616	101155000	155395024	226615920	102428112	121719912	171897888	106144056	126413800	110715408	147501920	187389072	186735088	108887456	127113928	91962112
	B0877	258922	408912	346681	260998.9844	181881	344192	216716.9844	1899245	213563.0156	313781	510386.9688	104200	265407	143883	417328	194465	106672.9922	696960	227303	250439	89486	463099	95028	115652.9922	174312	261113	257512	270706	210090	321542	114469	239539	270084	117585.0078	291579	876217	104572	166717	233210.0156	112465	195672	161250	116147	483588	498400.0313	192772	296537	115974.0078
	B0878	3857837.75	7965004	3691189	772666	4284809	891632		531381	2555805.25	1401873.125	8009277		2190241	1849417	10577783	1617849	1376565.875	3648851	2397381.25	4258276	468747	5762847	1154994	1079246	1574078	3876762	817240	949834	1135258	7902713	1264250	992367.9375	1464533.875	814940	3847849	520002	1212139	2432602	6215096	2712004	1491871	3010942	3131482	3287507	2824566	4096249	4692397	854740
	B0879	212972	38440	3849676.75	141178	1680488	135180	1972018	92505	157520	26281	264981	163269	177334	175975	76838	380003	221307	290469	606193	428162		471626	35051	545260	625786	294446	348744	367981	177953	127794	145385.9844	660363	1402447	657096	420336	502214	37830	57534	112806	355414	145655		76072	792988	187122	912489	412524	168475
	B0880	1332441	521469	2578205	610078	739203	573522	1013140.938	1299425	634572	363321	2818109	749034	1101998	556279	1270285	787842.9375	517033	969586.0625	596604	652771	594551	2149463	475118	1263490	487960	1148301	493987	507410	602515	2680614	597880	523765	817766	254229	1975409.125	3807192	567042	588310	709135	552398	779952	1031018	706767	1382815	838066	1035206.938	614550	257837
	B0881	1215903		924764			813720	1025214.063	537588	987979.0625			993604	677638			16478597		92372		542448				432048						808334		287052	943144			165321			2094852			895211			704287		3019333
	B0882	1111291	7536037	4489518	18149372	4800647.5	2950183	2843063	2428750	4829819	4885195	3408369	1529783	28307998	5623645	2942889	16844588	2277251	109416280	3536453.75	143485600	1284997	3373942	238829408	4375637	14128488	240233776	4571773	2765406	4018463.25	3049682	1469698	1092767	6754342	2856888	2280068	73471472	3010265	7200973	8659955	1673698.875	5378321	7106947	13953166	7391883	3018594	4704193	2268202	3358022
	B0883	1438770	1790673.125	38369328	26905780	9294921	7457071	7125701	6300971.5	4396699	6588519	33110444	1582506	29605870	696068	3726230.75	10554803	9850688	6958038.5	7424785	5006735	783705.0625	14880236	1344900	7817271.5	14534964	10481652	12050767	8758363	13543195	20112896	8089083	8003112.5	3530763	2570005	6800513	8420887	14784840	3936119	1932929	534942	4953882	1626805.875	3470988	18519460	32752682	12845082	1998323.125	19373860
	B0884		250987	187820	59181	67265	60722	422986		97126	45800.9961		253327			124231	313268	1426348	77078.0078	77943	36299	54959		45538	63762	67798	37237	135647		52204.0039		36976	42933.0039	39345	25447.998				71535		100945	476860			198118	51991	136931	35160	56929
	B0885		154991	453050	86308	136100	153671	351330		206057.9844	173328	56682	579737	43355		514893	675527	2107861	92496	199535	137014	218705.9844	589243	143969	189691	192623	85157	99379	46190	109295	65577	235134.0156	202604	102556	136127	44383			192658	29161	408560	1155384	71738	69241	533509	324827	221677.0156	172254	167182
	B0886	239248.9844	1618479	3926589	301568	910886	5016530	1316051	584611	13742815	7031551	610978	8966243	402454	6074550	1360586	3267266	5535798	3149631	2040198	1152915	8465472	1099795	5570497	6218368	3178799	685219	3022424	1157817	375318	6514808	10175998	6901407	4741354	1022190.063	951311.0625	736600	392826	3073952	2338742	11702566	1994210.875	4922126	1892027	1132238	6735110	13439731	12373569	8052561
	B0887	43370024	150222144	43450984	42671496	43316044	22933860	48110968	36449616	43757928	43321312	47193572	45188152	48150736	63133720	113700800	69024752	44663288	286583168	206139568	40679512	225191264	148161808	49588044	28049302	36952344	46511048	27703254	32968638	128089856	38762856	32194704	188034672	124993312	36034240	27222338	42807432	40743512	188674960	45806440	35119500	34788128	53006184	37404536	26764114	160987424	402079136	60528580	27908708
	B0888	4291090	1460356	7388753	1264555	2554324	829535		4480716	3076633	1044314	7606530		18997712	3314580	4253579	164767376	3984802.25	1026181	8042183	11417238	3654907	10463361	3167509	910944	6273423	1204906	846889	699154	3630845	1479488	1390253	632411	5933080	2366220	15555746	4982138	2705858	2888233	9297795	4063588	4178564	672998	4160788	492312	11140025	3083422	5822984	6878994
	B0889	150031	151215	616018		105746.9922				145020		1316002	136298	202733		208797	115645.0078		236016		107573		292400					120475		117339.0078	97741				123911.0078	99928	693028	179957		87985			371503	65980	549562	1691246	124717	77746
	B0890	3354291	568359	223765	1181982	1680709.125	1732244	903066	370120	1011473	526681	12620000	332586	2425275	41634	577741	384307.0313	592471	124206.9922	752001	1119967	668948	1223095	1316705	611919	662659	398010	1163698	641421	474371.0313	2724429	924338.9375	1512326	1213837	524928	710859	198462.9844	2571619	1426991	2271300	293879	839406	709018	15257923	555508	4486920	365796.9688	127945	1856960
	B0891	2017053.125	3356669	3615552.25	8264205.5	6980300	1701464	861407	5955332	1468733	1639645.875	8211114	30708320	4292676	2654709	4947005	10795147	1935959	9687704	2483176	3815783	9944046	1068527	2087047	3728005.25	15018061	2155382	1579898	3801448.25	7300356	50768428	3238225	956892.9375	26526870	808969.9375	1568667.875	2550550	572617	8972124	9509743	4023567.25	13800515	9788794	13464496	3901872.75	1645927	5168899	40075312	2548181
	B0892	32876		21264	128400.0078		96371	18314	51902				30051	22951	35830	36664					23793	31711	14917		66534			24661			58952									13106246			19141		31244	22336		26948
	B0893	67615	25822	92122	54580	38151	190494	56778.0039		1363573	58190.9961	34482	375083	136175			80447	44025	206837	39649	33401	106217	191043	473523	56620		73459	58072.0039	27688	67397	115080		60666	159530		41914	35229	49535	141129	338223		78473	119755	267787	150522	130911	177497		47980
	B0894			38804			24228	72375					37340		23821		346183		25639	235991.9844	58237		24913	33324	121083	24083	53908	39747				267323	66355	69995	24272	31470	68497				221600					150464		152380	200890
	B0895	370109	749868	1941382.125	551039	2087075	1058735	2621488	1031897	315002	583462	680569.0625	268973	1323457	137825	679456	1962042	299021	1855383	11364759	8131078	64190	2443919	300686	2466681	812910	7352977	1332604	2139492	4850542	1137954	4771942	4482379	9147347	350807.9688	5723733	9367854	93098	1092457	26186.998	822577	260322	42904	21671.998	3738645	5977759	623521	6037007	224066
	B0896	78344	300383	1731234	479625	23929	271872	48947		1299828		103679	94143	1378161	1985684.125	1704923	79895	159751	55502	233754	1481299	270952	580589	502654	38362	747221	102257.0078	911862	1188731	209609	150270	634062	1227934	1553559.875	1261815	1139269	294542	117934	362006	211745	178897	381995.0313	48836	2337164	144624	1874612.875	365085	476145	683335
	B0897	19300160	7340267.5	23372468	21223868	41013700	21390996	32345144	17773268	24609402	11843426	24192510	43956704	25684852	34280808	29310664	21704670	22731872	14542511	29321238	13347713	22335412	18691790	21031088	27769370	27726304	16552036	21468452	31328070	18812804	17635588	27357306	20749968	17080216	21340084	19010708	15229719	36285268	12500868	16575800	28107494	33394530	30651840	37500480	12233740	23445166	17575624	20693184	34534424
	B0898	1098506	63087	233991	93424	910890	116711	183628	126001	98896	210613	658307	135495	453276	54484	121705	151144	108355		1208033	282077	53676	312072	109777	402211	133716	201902	246990	90846	134764	213872	108293	107223	861006	82033	301637	60357	137464	131778	162336	105313	231185	53974	1704085	68837	796578	79339	78858	47377
	B0899	119839	78840	107794	1234209	74788	155616	35186		15262.999		708606	20738		60648	44953	38430		146715	150069	102136		168224		32016	94204	106517	91418	71843	42477	63453	56392	34944	54035	123034.0078	75656	201300				18643				120902	104712		45588
	B0900	70157	124511	471180.0313	116640	170974	129350.9922	455917		26870	87539	96814.0078		148400	21020	39631	169017	73265	243801	224711	160407		449296		43485	156067	135790	125119.9922	105598	66868	55522	70721	237209	203843	47474	96232	1697280		62955.0039		18852	36333			452198	550660		660978	34347
	B0901	606620	53332	1112972	48446	246770	175235		408499	324081	95778	878635		2228744	491036	111344	18194850	674488	76944	1171905	1327689	356401	1014098	280683	211518	832959	61858	499607		315512		181809	240602	553922	231051	1916765	354252		269038	967182	1276815	328020		498927		1341423	157476	677637	699879
	B0902	186606	388329.9688	795625	90237	453988.0313	817921	863340	43903	139078	445807	355396	292034	337790	269455	1376152	1111259	492745		1318077	211995	34962	443850	71486	2067668	1288335	673360	1180165	1230517	449698	224976.0156	343282	810508	246508	243750	368760	33092	984319	92832	154531	627119	372769.9688	91185	283090	25631	571260	279504	1593801.125	912549
	B0903	73423	535655	300166	88001	197028	318437	304904		57198	231437	146595	117183	133512	76783	1102613	639675	423590	40032	1439250	82676	96493	319423	32981	936065	632184	174841	470088	922618	309593	82038	207544	2053091	266895	206444	97289		597475	168197	60309	281478	145219	96362	166809		569487	637348	911620	411215
	B0904	523164	556708	483459	508556	421261	488925	508441	407218	401249	501325.0313	557284	445747	551464	466399	530038	494994	415322	607240	519297.0313	530249	444680	523443.0313	436367	479347	480077	528597	443425	479962	547883	514381.9688	456060	507596	428193	397578	447206	523960.9688	402586	505732.9688	512565.0313	495486	494219	488077	468053	485214	468411	520870.0313	520029.9688	539441
	B0905	994180		1716730	1556213	223093.0156	329688	275034	65182	225556.9844		1406412.125	251278	590449	111305		721535.9375	178919	1629079	595520	258016		1286536	113759		864955	1877013	204815.0156	340288.0313	1167527	568130	132598	236064	181093	213288	173803	1376715		399710		134933	380807	466282		1449352.125	2855102	462579	160646	362935
	B0906				74117		42230		56610			59377	31274									145910.9844	226522	521499	27662			37897	770869	372041										29965	35469
	B0907	431240	530083	158225	253958	249139	151559	318547	228740.0156	242753	552099	325311	795377	175637		627116	309753	203717.9844	317744	170923.9844	112522	377585	460399	1684600	353070	233179	510539	158145	105747	812367	286549	236142.0156	235726	26027	386650	258170	421244		633774.0625	416518	273397	451213	718863	459968	172101	252835	954862	207153.9844	244753
	B0908	26362			101703		183507	88693.0078	27986	48821.0039	124150	46028	99016	78519.0078	47279	39951	70671	124756	54843	72358	31442	126978	77943	145790	231451	213721	99476	41488	172640	98130.0078	72195	143291	295988	111271	195093	35938	100670	106503	106812	38028	93890	98551	114021	86472		53806	213709		87948
	B0909	131721	151836	82382	488724.9688	97493	825421.0625	447784.9688	126858	248874	545762	219702	456361.9688	419738	279311	264145	361877	604272	349331	387007	161380	795346.9375	465884.9688	639942	1027212	817054.0625	538756	200198	722412	553891	365823.0313	584153	1438871	506124	942817	174882	485447	479306.9688	707589	216252	450296.0313	502593	507159	414253	105215	305991	1311638	128969	424343.0313
	B0910	139111	210289	103704	488585	102454	838283	501007.9688	117135.9922	247666.9844	587322	232203	507542	506467.0313	272879	346476	400682	615898	506886	513330	160657	1307305	647110	681036	1095764	813818	621785	230395	734617	787978	391174	578088	2055323.875	627845	1015631	179284	543707	465610	1107321	265031	451695.0313	482603	537717	419656	123944.0078	505496	2110494	150521	462696
	B0911		67182		92422		187978	179139	31401	43431	137622	40942	54023	213015	48617.0039	52939	92856	249261	47955	46969	31133.002	214154.0156	77072	56924	303584	104587	139020	136176	234480	129005	178944	148257	238460	43622	316699		64734.0039	81585	256896	128961.0078	106666	53783.0039	144228	66556	42328		165192		103489
	B0912		79749		104343		221666.9844	206875	36381	44847	175631	51491	64060	271835	52390	66081	98075	277610	58005	50783	39635	282447	81143	81293	383564	154029	161887	160080	249462.9844	173203	211640	188085	323387	42565	467708		76013	108489.9922	280338	133144	129105	81387	169493	79750	54572	26151	213983.0156		146273
	B0913	3926297	23819	61996868	4083976.25	523688	6030396	8199128.5	375028	98472	113407	6030146	1949737.125		495035	53942	8185171.5	92565	8410957	1452687	70352	8396254	6263742	760370	91291	12361826	313496	7001971	4908820	123899.9922	3731863		494267	356041	2136851	289860	5718631	742257	27422	3289203	1485479	78926	46232	78171	17839442	4780289	10920273	3532819	2659559
	B0914	129735	181366	78282	79960	82498	38773	107070	72254	127587	68858	146010	48471	126813	97585	137650	81979.0078		207991	75387	102222	77877	97717.9922			96268	91200	76071	108407	66779	104614		48199	43100	36924	73083	188167		66456	111795	88846	56076	57573		117153	118768.9922	58984		52904
	B0915	142069	322582	221904.9844	296616	81641	101176.0078	305355	90409	46365	83085	438498	263921	59772	23316	434934	1109752	40029	668301	171962		24653	842096	44258	69387	385580	223381	57525	47403	132526	219028.9844	94986	65155	61709	33952	61888.0039	3127986.25		218031	565129	118037	719572	771315	1086437	105902	364091	322333	223816.9844	102507
	B0916		155208	69795	31242.998	43542						122269		91731	36927	158927	34566				42827			40267			44811				120764					79491		131432	31873.002			56246		64700.0039	81474	54633
	B0917	264973	163010	694122	127137	386315	673853	206476	164630	73527	302750	1050543	566049	46939	129549	71120	33976	396169.9688	522341.0313	499555	542394	612412	985397	85434	159764	117344	1563981.125	711400	66762		112520	335913.0313	208887	202592.0156	104147	349922	446567.0313	54195	96027	241460	1047814.938	76053	74174	68024	441351	167101	70471	123647	155938
	B0918	124454376	102241088	174741600	145113776	112565240	91415992	152393664	110928568	175369824	124695560	127242576	114345544	124246688	92181704	81908624	97051792	96511992	98715360	125653248	82445176	142541792	122083200	144390240	91956824	93839784	161705184	103089856	160768896	116647808	81739872	77752384	93327416	112463064	119944280	168954192	110590808	146981616	159799216	142931632	131774432	80349296	118529608	33330606	226485744	112684912	212021504	135348544	96989992
	B0919	24816676	4034045	3500782	20308260	10042520	7378564	13818026	5162095	10139730	11253917	24193768	9615050	2221560	3663347	4319374	5846636	16838560	7051293	21657044	14369482	1670107	10069528	13977486	25386552	3353033	135341520	5943435	7248139	148593776	4335428	65710672	10545189	15295118	3867045	8284487	14729680	42835096	9889530	2601609	29542412	5571541	8788580	20803608	15777580	12254301	18046112	11067098	3341766
	B0920	168672	36182	767956	19453	208427	139210	226281		29099.002	48182	61880.9961		24057	222517	21098	50100		56901	420256	149232	67091	105982		515710	497669	54600	264279	204844	30523	32198	138764	276808	83935	50959	126325.9922	240582				458492				39684.9961	76852		91459	107805.9922
	B0921	37980	68877	192154		820011					27499	77195			57145	147731	48812	28379	29565.998	116092	73335		42982		22359	44212	55449					23604	29078				244473.0156				79064					80354		750305
	B0922	221755	852308.0625	2940708	4274619	639254	828423	646517	159582	890526	239773.9844	4022601	603824	1964916	628900	686997	911684	1330749	573329	556655	791226	243414.0156	737353	249901	797872	2153669	457337	963559.9375	1078554	383276	340958	424600	816672.9375	564755	1141194	661285	416117.9688	490763	328288	1957514	1904086	271095	860381.0625	2327909	950014.9375	1478781	638930	1146672	1482521
	B0923	486537	204412	502252	182285	314238	329652	265387	418038	214462	184676	355775	176765	280092	335975	198824	180427	191975	159578	245504	343048	222242	279444	259699	457357	361987	480157	287469	283287	239427	266276	388617	289472	182148	317933	261691	497528	138374	209157	177361	309425	182398	176627	147556	309535	373958	262039	238482	224726
	B0924	53227	53674.0039	85002.0078	18331		30535	44066			19832	19826		40813		18821	26740		37806	185535	148440		107949	31747		36127	137496		17251	68533	42586.0039	73062		36150		33502	32412		24717				68621		37512	278701		513402.9688
	B0925	507668.0313	59361	130484.9922	49343	75202	175425	187761	85107	74274	189611	113425	43873		408340	70251		77839	79652	79980	215715	230084	148853	184412	247888.0156	337227	147383		186173	126198.0078	94770	141577	168600	103628	114750	121205	215121	147021	90837	85743	86799	37013	30752	53169	45217	65993	196250	130211	247731.0156
	B0926	719460	538348	893614	337758	539696	259209	739214	345786	236908	159601	306658	141840	336350	289564	520913.9688	465947.9688	139924	316983	881409	442150	71266	505989	471024.9688	466801.0313	237655	979886	292039	266738	564181	559930	805123		660576	301227	464926.9688	3152228	196850	310223		322741	105097	216286	247025.9844	309021	872097	255750	607826	276047
	B0927	1085516	768936	3353164		1095803		2200862				351839		1021968	375548	676630	597066		570896	1574001	895766		1290414	490365	639877	547223	2165689		1165111	1276771	1840928	1244994		2191499	798898	1075109	8718693	325453	608580				493066	327993	820431	1803847		910259	269707
	B0928	2531789	4314571	2258791	1794851.125	1607879	1622029	1852824	2427080	1634642	2345098	2254378	1092548	2421365	1225391	1632885	1876490	1360561	6339485	1779215.875	5022513	1705366	2548622	1220162	1325879	1761497	1698101	1199894	2369125	1177179	3363046	1652659	1420274	2414171	959122	1862287.125	3328680	1135753	1759572	1860937.875	1500306	1312413	1801243.125	1538249	2476577	3202225	2315377	1798211.125	1330746
	B0929	2452087	4506624	3410573	1878326	2659615	1840141	1835477	1153783	1086441	1817804	10115123	2133823	2763122.75	1703233	8398073	1956935	2047403	2487771	1961927	2499614	943261.9375	6311500	3757994	1614901	1304309	3453617	2199199	1816958	5091580	2780301.25	903736.0625	2022783.875	1263002	1870575	1929042	8798678	1926693	1919157	1949130	1267511	5826681	3360321	4056674	4160437	7638353	2811984	1822470	1463480
	B0930	63934	64129	64053	37270	56327	42003	52570.9961		20075	36483	99685.0078	31086	65634	42638	49508	43628	29404	53956	32015.998	38346	29440	64127	41253	44384	31023.002	65177.0039	44379.9961	47199.0039	39384	52028	43709.9961	28596	38299	28432	48305	90115	32560.002	20926	64957	38984	38802	58372	42642	60953.0039	118888.0078	33059	33504	29273
	B0931	19812202	7174892	11167851	6366643	16359626	5603216	11818605	13813039	1195173	1657739	3314699	4385278	24380472	4066665	7141463	5264791	1998912	23631902	11539273	6613650	1260374	18876732	8420808	3245186	1387574	6085244	3773959	15078054	6613533	13925677	8854746	1781256	4557890		16762874	8365461.5	7966664	2027244	14616256	1580566	12367728	14026910	7677840	27606392	14200813	10174003	6209007	3813163
	B0932	149348	209176	270212		321165	202793	377529	855112	127397		866577		479111	164410	345217	91929		362570	219015	454481		280024	254336		47106	189811		171688	58526	660682	321793		103006		813537	1272042			244969	121599	156419	495155	186319	132280	545772	70222	365697
	B0933			40376												88413.9922							23088						24973						21970									40771.0039		76674			20750
	B0934	137813	1078051	411960	562902	68796	496791	422687	25701	88858	57661	226301	58221	292787	78969	197720	66840	109384	384489	531239	222110		398503	81308	52120	184432	344750	452305	366013	181490	53641	218917	342942	146972	102612	169508	263690		127383		87340	30841	19639		773111	593135	64282	581547	38563
	B0935			98406				72442			112653			170095			125752.0078	125917	172828.0156		85329.9922		353807.0313									144281													204208	3590316		4012188
	B0936	590610	506457.9688	1521507.875	224136	317154	202919	1103864	327957	209530	102852.0078	722736.0625	422874	268165	1193049	214409	842635.0625	238127.9844	705667	145664	1849528.875	95512.9922	294950	93357	123895.0078	223474	427239	236434	210956	252753	487507	270032	626209	310876	139333	655320	715337	588558	202926	1087932	132110	214013	289026	190783.9844	766472	1124248	280411	548429	298853
	B0937	12647392	12030917	17581702	13574807	28353060	14348543	25782692	7820143	13134531	14389772	10287509	26945316	16520789	23213382	22822420	16911260	18513182	10095413	18441336	11501923	22525204	11296322	12586995	23199036	13783541	22074682	19466004	21951080	13519347	15878784	16296523	18114320	10141807	12773927	14461140	9485923	20367788	17530952	22574996	16681880	18288264	18531824	18722152	9249267	15607143	20172138	14150108	26912100
	B0938	4876361	32047604	14775224	7846733	7446764	8735297	8951526	2422099	4853836	19890584	8400262	2464302	12764214	2750957	17220516	14933480	3345639	10016856	6635608	5904143	3750968.25	29998638	6986527	1823064	5483558	6540038	8312349	8668339	5767640	6205945.5	2297894	7586079.5	5380186	3416832.25	5532936	41446616	1932182	3620174	1403072	3341964	5267985	6068478	2186416	16678676	55303572	5269018	63591016	4886516
	B0939	443990.0313	1682185	352393	231187.0156	73894	128796.9922	242535	612099	146309	357306	2345506	292816	819984	206374.0156	942538.9375	202451	628479	172729	382816	611306	383864	1389609	219223.0156	54161	281801	801210	214083	143803	452000	733422	94247	80485	85120	462260		5559820	106286.0078	570660	1912020.875		1120964	1732691	586756	303276	778891	241786	199312	57028.0039
	B0940	130941.0078	73656	157519	254517	49170	57807.9961	364229		36697	84545	114388.0078	30844.998	79965	33334	75728	101023		81313	84025	53222		121536	21119		51433	95213	37367	48371	68014	48486	23244	125337	75578	20004	45712	469039			21856		48153	111195		121399.0078	210438	53535	437772
	B0941	133922	554985	161909	73094	64800	117664	157722		47645	70772	93508	63994	561841	163869	84334	49871	84708.0078	204610	106122	128906	53622.0039	247982	50433	104650	126113.9922	300517	118013	67137	152205	98617	52673	74886	81713	50299	98480	231124	33317	190410	28337	235701	76716	51499	48467	121230	179785	61933		87026
	B0942	169730			125383			41237	286716	53825		60164	31585		316610	20870	71542		61318.9961	55953	22998.998	216315	259971	83323	188720	93783	239771		64075	44977	405006.0313	50419.9961	60909.9961	44048.9961	58390	1122111	191611	74665	73723			119076	23867	96685	66779	198382	84977.9922		83837
	B0943	28539.002	84240	252605	60029	62779	152731	219959.9844		44926	27957	36409		51068			78569	44165	118306.9922	52758	48758		143199			92460	74484	143108	135586	28151	25094	43155	322720	81407	49721	22869	184992		26570.998		27759.002	34521			258537.0156	284512		112055	22947
	B0944		311227			42534		27724			228894.9844			54764		166612	230340.9844		44335	40547			265786			62021.9961	50664			32206.998	75453		18890	31390.998	34846		1172327								27780	2071513		940867
	B0945			146479	56588	114395		613216	32848	28166		23507					39610		21510	334631	353690				51598	19004	134849	15932		86828		1013022.938	189469	1248706		257400.9844	510363.9688				21787	25739			57856	55571	122697.9922	267299
	B0946	95393	218113	304789					72873			183625				219685	678137.0625		334792.9688				558619	75306	185331	487639		52350		193129				53478	184516	143707	3889106	114533	214687	372255			120540	885738	744658	80769		302443
	B0947	518856	300243	522086	156383	433593	177554	407183	118143	258138	159722	413271	224829	294483	335956	317653	229874	146912	309625	370073	329472	563103	830375	218536	300947	214195	285723	289785	154222	294717	366194	225876	152908	202454	161448	362040	383364	436935	254064	150340	273273	243245	218096	218401	270798	386913	335388	378917	115976
	B0948	333011	484470	397916.9688	371056	763895	125019	559482		408375	218987	1159015	373645	532985	875160.9375	1367786	223727	254820.9844	1194862	263656	369714	328835	723232	240754	314610	345381	99931	284469	447093	105368	1532263	199755	366851	194816	111485	237050.0156	730546	1049853	313428	1610914	85196	765135.0625	873650.9375	336603	383734	783521	598869	462990	188979.0156
	B0949	287065		2084045.875	135110	686497.9375	824262	900003	104742	143849	144547	34392	109160	64632	178711.9844		177013	116583	151401	323539	1415789	22964.998	62271	261469	1817341	397838.9688	390124	280135	1209422	145128		300401	502814	424436.0313	55290	248507	138414	220633	121492.9922		404584	452398		81803	106077.0078	412592	68099	36030	418950
	B0950	1089351	223795	215750.0156	3975519	246976	8194057.5	864430.9375	1648371	562232	381281	3587152	253447	923194	820443	39063	320600	1840308.125	672904	179137	2776695	190894	1370709	1296903	229545	363741	6449702.5	4664241	1295019	511513.9688	5521762	69127	1772092	395965	951078.0625	275519	1230374	92345	862880	771979	3074496.25	584657	2057249.875	3170633	3552769	892893	641293	256327	618183
	B0951	14346154	6293009	17545088	38752868	50195076	10671996	23585708	29983396	23461916	13144668	45944552	51737016	25531580	47387520	36886732	10567327	13015776	21272268	43724392	17321000	27223516	35608888	24197622	43051648	35687488	13721625	27471530	25491700	19274148	21597468	25560774	26062402	26134726	21617988	19483790	6110481	42483080	15785020	31918090	14893729	48600076	56628564	31746966	12593748	32541148	16739826	19655072	35208768
	B0952		30740.002	85461		43462	54591.0039	50721	38060		41950		72268					52520		42165	68967		242356				107990	47692	16316			30255	41881	46597		58598					54640	25323			94004				28976
	B0953	1274743	1030750.938	340562	1041073	742470	710781	162949	370787	1380548	1403658	2700738	2543026	1026870	1218394	2197686	215910	315421	5569144	617829	1605409	1718643	4962658	3072180	1184160	917902	882344	1142047	424552	1509956	656766	222073	2408105	1131736	1180207	2625176	94532	2998858	1693817	2052747	275225	4482994	5165372	910753	580539	2390448	1764236	1351940	945572
	B0954	5076281	8564346	10071656	3850285	2389354	3545911	4865936	1966351	4086381	3796562	6895460	7004034	4332049	4340459	11666686	8339207	2971436	9391630	3290440	5227715	1059357	11671825	6033603.5	3496203	2523346	7612804.5	3561379	3200929.75	8172053.5	6527493.5	2775473	3232162	4190925	4363970	6155394.5	73405496	3068813	5327821	7805571	5650284	7053227	7164316	7913135	11491731	12260006	3857691	4146748.75	2954914.75
	B0955	1121086	288476	300367	961942	1748723	121521	370170	190429	343496	191681	1473005	1025559	731542	517572	2422750	345543	221519	436055	725949	202560.0156	235278.9844	2948229	2051275	832260.0625	430811	817469	316894	382584	914662	411948	323118	992524	665188	304954	1754422	423942	1310774	219004	187791	119144.9922	2456450	2044331	942812	1220368	2884679	360963.0313	1107871	851776
	B0956			53993	311827	27978	57715.9961	13849		39004			130632		52008		65908	93327	759423	90334					60732	230220	336320	84405	52387	276132		37849		85605	843451.9375		99422.9922	46729.9961	16731		124292	37321			27268	43415	131212	47618	87603
	B0957	194785			55539	151505	173530	39021	143969	49665	44845	285385	242239	45921	178857	183607		102811	379267	95052	301315	306566		28702	156186	113725	103570	101171	111040	127384	67582	190359	112501	113972	176887		191157		122602	253103	105374	693028	180845	162191	459866		267986	144726	155706
	B0958	328604	271323				235104					283371				268123			87715				787842	290871			262082.9844	206501		246196.0156					69144		1593304					330064			110309	678626
	B0959			24362			175995.9844	25937	24417			42452	15887.999				35758	18775			41101		29098.002				109444	284132								53271			17608		82376				37513
	B0960	1199511	1305645	559157	723426	497206	517333.0313	510430	376517	223160	715689	1738164	739806	528765	630182	1544049	642209	345670	724981.9375	545528	847548	332339	2695598	1124543	559629	419738	891844	542060	321919	679526	227783.9844	366249	613595	245063	914461	386429	4337383	210362	627592	749298	585547	1446841	1031808	509707	1113521	1488021.875	379456	524410	395048
	B0961	1196081	1137430	565317	660943	75406	60290	926146	74424	899442	58131	757330	3182382	1126648	637838	1235305	54486	52648	69989	120027	54742	181062	33303	34358	603196	686980.0625	114851	42322	57047	94687	41183	54723.0039	55538	802220	63873.9961	83752.0078	697202	1302447.875	66362	338348	84129	775594	905846	607777	54700	45340.9961	2384024	2315775	82476
	B0962		14553				115182				1308624						25671		31112								41801.9961	353440	551311	1318252	940586		142372								52723.9961				717701
	B0963	108749	442758.9688		117755	172439	84858	183182	87896	70652	233090	444030	252690		89298	357262	84298	61323	159559				256424	880500	106946		521506			489501	117506	94027.9922	75388	51291	98856	89990.9922	524955	165672	177429	388164.9688	54251.0039	491420	512397.0313	185489.9844	130155.9922	195359	233721	50741
	B0964	86779	998496.9375	348329	201502	106109	211707	188859	33884	252973	411808	293622		705579		592674	432064	81155	223526	108556	47435	68472	802452		30316.998	91759	145844	191085	161147	106797	313489	28665.998	154526	179907	21782	163440	1986595	24022	105202	26125	88309	68932			383542	418726	114154	664293	81266
	B0965	193665.9844	47560	139531	95000	114864.9922	280217	470957	46244	107232	580398	161070.9844	125266.0078		135550	50433.9961	35520	397594	754412	92978	74733	194087	31102	192421	85640.0078	479807	249070	270700	1331992	195347	56927.0039	155575	185770	189101	524825	287410	73900	62734	212379	231768	543691	129711.0078	182612			70362	75498		477531
	B0966	390926.0313	148011	626367	768667	193923	310230	837602	138558	764131	414068	197573	295487	466281	212130	137835	391084	296216	763833.0625	268724	490693	1150188	220412	240562	351510	529587	461834	333091	265117	314158.9688	115864	538813	945648	472503	307218	350776	297025	166204	370037	216849.9844	850037.0625	228527	642035	174632	396622.9688	310178	651109	173255	372773
	B0967		24937	63782			168316	36155	148107		99119	75060	148141					69820	76156.9922			93015	110116	197315	34361		211878	85026					29187			63552	29515		29804	33175	77422	23081			72965	32413	33630
	B0968	317707	91207.9922	330017	235036	606669	991476.9375	594991	380533	640837	197615	756657	200254	260332	454212.9688	62648	510373.0313	321944	276482	1279781	527907	526843	202273	310005	991189	138398	133803	263066	392003	97733	151695	756764	238125	624259	153505	348438.0313	443718	131249	315296	396674	543549	65900	71973	214636	208163	282590	274044	232413	309768
	B0969		227657	110555	228754	189205	178655.0156	249919			140389	1510818.875	55243	232301.0156		1936880	860365		61932		204966		51516.0039		90534		15987	205020			181336	66788			20849	140089			42750	282963	53688		53935.9961		238891.9844	330404	130367	19175
	B0970	144000	205361		297509	138343		118730	142987	40603	152934	450161	263468	143995	148665	226564			584508	169409	195772	189381	310233	150950	126293.0078	159454	98430		69282	81744	242870	53262	102652	219539	76406	212487	45413	321328	203083	455211.9688		412937	952063	176651	100453	181658.0156	174327	102755.0078	74664
	B0971	442317	788315	9748141	1030414	618489	3520413	1674151	1606403	1622252	1021285	4262669	2164138	815806.9375	1015884	3636492.25	4454577	3643789	2341244	1695168	796273	1680474	1978690	1659354	3953049	5501376	1260635	2278022	789126	864553.9375	1351936	7201360	3047889	822760	2073163.125	1007111	1306337	262822	9708746	28691474	3523916	709124	3491653.75	1309111	519984	1991433.125	2978826	4354597	2852753
	B0972		40503	35846	24598			41848		35335				47524.9961	42688.9961	38797		31014.998			41969	33854	23288				32661	53450		17146	22042		39849		44419.0039				25837.002	30338		40525		36519	22549.998	51124.9961	15069	24101	46105
	B0973	142168	243609	464433	335341	63769	233105	85595		501819		218652	98479	535805	503121.9688	389090	71603	109745		340507	498292	263795	317793	296578	57705	293743	95796	468737	545453	172683	87388	404532.9688	413856	564056	536011	412050	341961.0313	149143	228917	203916	137646	135324	82138	580498	130714	253864	262218	268363	479192
	B0974								39236	44293	43228	44778					29453		64099	922765.0625				427601	53747	56105					80650				93356					433805				208859		45327
	B0975		30871.002	39971.0039		26064	21840				28943	47761	57855.9961			30998			34113	22493			64493.9961		29360		45378	34809				37980								37236					57148.9961
	B0976	14351690	62211508	29909158	25564080	18092120	17720024	21656418	29130280	22909476	20493380	24798064	25529476	29325852	37034420	74664464	35476920	21388596	60045140	89145984	22627632	55636164	36485280	23210506	25418544	17044300	24057380	27177952	16599123	42418156	35990412	21227182	42591268	32579608	20946820	18773006	20858326	18504230	54009096	38361848	12745699	19156302	38228212	25924812	26575652	43738112	124664544	23626536	21168766
	B0977	216727	326666	147240	168245	368670	205153	357672	282328	272671	651313	411164	714197	386792	144710	922727	264024	233616	346578	244917	179406.0156	157068	485473	4638624	395875	91579	568387	101177	146595	1155420	235822	337149	209887.9844	162262	322363	312693.0313	810059	195521	396636	620212	365647.0313	488486	571915	369045	241500	208048	824716	229441	62079
	B0978	37188		353296	233563	168017	216535	1276806	68343	42542	1797075	154953				52293	1544515	88077	878319	225340	79936		70303	53672	67687	1513860	92271	152493		53399	408114	42319	174490	200753	138324	258709			90448	87824	61115					86994	1006851		80745
	B0979						35282		504129			50443												5106938			102787			3191538						39429			33251					30186	26110
	B0980	129283	528867	161500	300973	92682	313126	300028	578714	178603	543338	200100	182972	298680	117946	126629.0078	160063	210790.9844	1429253.125	177454	470038	190168	243699	91187.9922	145496	208820	149117	407004	448739	163554	337496	248713	317593	213033	192253	132780	275468	150414	336262	490946	131302	123329.0078	155315	132626	146057	171511	508402.9688	230440	119926
	B0981	404556	87772	223724	65182	116331	119887	232951	119510	70909	217494	101213	74908	246247	510317	74040	105720	105835	76549	82663	251845	186933	104430	181124	264313	329861	143683	292419	216208	132551	87441	169046	132218	123602	98748	184687	189269	219408	92187	114023	81672	46594	29252	94809	60434	73725	206981	141605	284435
	B0982	10343229	10546388	11513999	3814338.75	8291985	4689834	7704124.5	2813076	4134844.25	3196137	13772662	5220547	10297170	9366001	9931538	6217960	5030288	5723744	7552365	8754738	3537782	9594533	6301822	6851071.5	4778391	9227053	2934584	4751698	5335025	11751990	4180569	3608388	5094910	5405596	10684123	7148028	5261948	4951381	8451307	4379019	7416690.5	8901497	4135540	10758006	14223350	5470079	8289999	4309091
	B0983	1280335	1013783	752530	226704	382717	494105	857324.9375	464507	358380	260457	1123229	455005	664635	658317	1467128	355608	404752	527575	324132	602136	517007	742632	749450	413298	444342	761827	321450	638399	548218	1033462	307810	550699	817803	261165	686843	2255026	840454.9375	312280	403366	232488.0156	327947	849332	295641	458451.0313	1423866	607880	702380	543285
	B0984	5025429	39882024	36651480	82700640	35488680	7774607	81213448	7287846	32587428	29894964	698908	10081390	19260744	4442892	32202252	20773956	11704327	7381164	11462700	471233.0313		80423976	27284156		9014977	38428388	11296398	2633808	43824248	662890	33072556	29747468	9121363	7926915	65407688	14274985	8327825	16116159	2052410.125	4806115	80032776	27431856	31012274	34214628	60222380	678470	24350404	8986327
	B0985	6524158	6514043	12701539	6533532	6160382	6074179	6194165	3057566	4474886	4598623	8334165	2478101	6128051	4127134	7618893	5892248	4250148	7379899	5360477.5	4630152	2554768	4149366	3498434	3784811.25	6292782	6050502	6537804.5	7095584.5	5020981	5313432	3535752	3986509	6003941	5599092	6967114	9669490	4051935	5553609	4432843	4133728.25	5697957	7372314.5	4385182	6978306	7745901.5	5886961	5315790	6579542
	B0986	29384904	12993527	18926786	30952264	32105676	14302310	20857678	8526060	13262474	33330900	26067950	26037596	16028021	28202626	13848941	19482864	19140836	8168625	16079885	17770710	4922004	4277176	16967072	24137080	13892975	41206636	16160979	25917912	25404758	2596106	35817964	8819073	21686804	25070316	10986661	16065627	13878040	14361090	10342728	16187965	8897616	9341734	4537181	25743068	11021749	28613644	30376164	16382632
	B0987	174697		237823		89926						342464	45330	68802		221685.9844	744219						206816				85535	42227			149607		89952			67552				53548		264169	168647	71983	54206	349337		106334
	B0988	71290344	1157693	5759942	10555486	4700703	76860560	4590816	2114797	3459883.75	59033848	1487407	287461504	29799532	74008952	2464508	1041422	12891524	24792488	14727271	6962916.5		34325796	2191149	6610057	2861427	67447904	86315792	17135968	2154073	2467173	14467359	2671283	4252349	3294824	2492680	13841560	859040	12985973	1376006	1463415	9946011	108369592	562999	34607156	149636592	7955096.5	1594645	2255212
	B0989	34574396	25017368	39203480	9681565	12904817	9973644	16674750	3695868	14007012	8846225	43057072	11761411	24786328	7073392.5	47388088	20120636	11111818	5698119	4920262	12692380	8318449	37477920	18308276	18659714	13135328	18864728	5328355	7676661.5	15896688	17574248	12018850	14360797	18550726	8993160	33677972	12965822	12867885	14103618	5581841	14445132	16977988	18415196	14223945	13484036	35975896	13480328	4974121	10505096
	B0990	130369.9922		1376522	77383		146196			182385			887795		975858.9375		82174		61848.9961		1637657		147437					48067	205174	68497			693027	165189	316576		173313	43360	98339	345531				50022	544142	335357		89257	859508
	B0991	578400	1666748	775723	1997641	392344	873780	1020483.063	2112670	782660	877569	1548228	736949	1672462	319428	829201	834297	659200	1675465	3065571	762086	648207	2852789	1117276	404201	1050701	1198523	750995	817460	1186521	3884955	519134	989290	1245083	765365	964038	1712382	1158896	1884603	4638464	523012.0313	943531	1944818	1031401	2454240	585295	2097951	421698	306706
	B0992	1867633	4596069	1826064.875	1634572	1244015	1440058	1643210	1134390	1325204	1482056	2373750	727529	2549301	1111082	4950558	2082343	961295	1684997	1911306	1135849	1387175	3676099	831152	1002448	1622772	1911123	1946572	1073710	1652329	5054095	1140722	987203	1366677	628968	1552155	4087287	683744	1168742	690363	982099	939019	695674	497036	1619278	5090919	1203588	2311244.75	959460
	B0993	596014	576902	3569897	876875	3431900	2277605	1165636	1684768	752219	221004	1131629	2729238	4420396		1695518	1327612	1043824	2446561	1210103	575100	277333	13720008	477359	2767178	1482893	1443827	3543970	518119	1369835	1371903	856493	605155	678778	473798	1489752	10467858	942581	1155416.875	432952	1158320	9431499	701687	952317	5612687	1477822	2255505	165061	1364912
	B0994	604251			3472390	82867	6089154	847098	862829	411329	457791	576568	357226	227866			394981	677637	645309	73033	675585		1018523	1507195		416244	1925506	2748429	2612567	1351946	119698	84948	1484438	546713	282434	530406			1087136	381401	1136271		1257169	4983698	2795143		485513	361163.0313	753485
	B0995	107493	139399		67560			66757		420860		236103	732819		184491	413530	55978	155444								68868	69690			981203	591569	302878	491011		62861	99842		483154	162397		484778		2863348	2161896	96245	1826247.875		2408370	61880
	B0996	6403873	25550846	23906912	33737368	13306133	39916164	19070996	2742742	17306232	36852488	8488464	4054801	14025475	12686819	32665860	38343760	6952996	20025736	27681138	12359254	9409150	17677724	10141674	11792469	20182794	30488510	27262902	38785000	23123154	4420856	11408030	44258648	24965872	25446004	28202576	36595632	5867380	17235960	2596581	15383267	10270994	3202121	5649831	31658980	22943890	8283820	27662936	16561514
	B0997	486396	676168	146699	644531	346063	132933	159368	283192	297886	390221	1140363	659741	463982.9688	402719	674917	78857	147172	1756690	651025	628145	483445	811807.0625	397288	286133	549001	220092	127163.9922	254284	182988	533098	53775	507068.9688	465118.0313	204149.0156	697238	40212	1014127	488660.9688	1397952	92959	1108732	2333342	300100	249069	454166.0313	504176.0313	409241	493471
	B0998	123255.0078	63685.0039	86221		34842	29420	31812	28345.998		17370	69176		34303		13961.001			39699	20215	31027		90312	65997	37667	24534	77425			65276	82841	48324			39458	57376	95114	23984.002	41012	26598	26218	61207.9961	91439	31007		61326	45236	69463	31225.998
	B0999	85544	21923.002	51135.9961	225811		309810	91410	96326	46868		268553		46436	43523			107162	79566		243020		476254	44577.0039		41141	389891	253960	124679.0078	32848	434622		50044	32405	32191	24163	545595		46108	35563	112466	54789	185975	164366	411766.0313	67341	30317	26823	40141.0039
	B1000	49981	133918	66856		46143	30349	21436				103823	38378.0039	31590		48915.9961	34896		66714		35352	25747	44694	28241	26354	34742	31487		20482				20905	37627		73473	43041.0039	60536	31210	68063	23756	46010	26448		87009	81143	23193
	B1001	897672	896456	497749	395704	487243	686436	872212	543704	159340	421239	11316783	317142	808678	838332	248945	238686	812433	1136297	797177	353623	507354	927902	258844	165176	299163	384121	434491	1038422	444454	616546	348986	321031	405399	202079	987036	1081951	366805	311702	579829	298638	439772	303393	829570	2052679.875	308140	381047	345509	138390
	B1002	3322189	7067682	8982650	5479692	4890901	4777405	6227128	2754064	5627499	7522384	1305795	3751700	3461784	3677007	3057242	6822312	1827767	2028878	1882321	3116382	3997851	5276081	5355254	6047900	5748863	6761091	4444946	8338387	3400584	5609058	3806724	3553120	5205837	6368180	5945814	3376733	1936876	1740265	660869	4650911	3277378	3197371	3485449	11041722	2837312	890504	6702648	11159984
	B1003	27329.998		43808	30090	73464		63368	72390	55806		46364								124442.0078						39914			24211			36531		68328		81874	41451				46065			33211		35333		127056.0078
	B1004																															235365376											2142852
	B1005	820562.0625	1295851	234099.9844	307366	2191833	240213.0156	233573	2527534	149602	392337	610462	421653	1433397	132506	2154093	228009	708205	727896	65779	528120		598580	648807	132398	95878	479959	181243	194829.0156	236336.0156	4467411	160662	163924	110289	132833	127927	2944050	122184	2895936	285825	225515.9844	363452	3763027.25	8042811	283179	1550517		356687	135583
	B1006	76975			117294.0078	76375	110493	47948.0039	213422		45222	76831		321846	34449	28980	143983		109697.9922	943025	143123	50059	133093	60455.0039	38130	47058	91505.9922	35801	201229.9844	47819	273270		93007.0078	155116		229670	571693	25940.998	79294	139167	52471	43008		166027	32232		221563	63244	58892
	B1007	1002062	1236724	882126	377513	618376.9375	379586	811606	440321	263065	729851	3006364	263035	679290	689431	1164148	606091	166312	925146	777449	822623	153076.9844	1415776	370823	284313	210238	324062	361664.9688	295036	304757	1743225	243351	292456	363878.0313	312811	629867	4989350	281458	339093.0313	1347032	471324	951403	749176	470786	629635	1471454	397501	576299	325944
	B1008	1457701	2458350	5764261	5306494	4356814	4088022	4033633	2215651	3413382	2399422	1939465	6174008	12570059	1914794	3681344	4170679	3476360	7438803	2503976	1935002	4335467	5529130	6151971	2312140	3562306	13115617	4930628	4543300	6609871	24420256	3231670	3923284	2540477	2681475	3772516	14682399	6275554	2930055	12414022	1826534	7389208	9974341	7215505	6752799	11540156	8457984	2000805	4025608
	B1009	4665275	21373538	5324239	4957549	3806716.75	4802649	2844612		4661080	5011980	14393579	3051002	4803974	5902811	10672744	5051938.5	3308537	8679701	3034587	4991764	3088317	5847606	4146946.75	4534867	3820288	6028083	3655195	4315626	3366647	2866195	4271838	2296701	3080516	3174104	9390873		3100146	3193591.25	3564718	4767366	5861392	7876763	3192154	12738772	5989072	4187694	6119138	2937116
	B1010	150955		34491	57983		175112	229250		115936	225071	342516	36765		52783	47628	25563	205471	281309	27318		286848		130720	71063	298872	215224	141197	666153	175388	60199	29416.002	164163	55257	370999	85479	99233		191238	119553.0078	473750.0313	67459	66166			81356	29510		120836
	B1011	665607	411718	4598065.5	1776630	1145482	2214871	3484201		3417962	1083824	669422	609171	1771420		727237	1137950	1495813	1979088	2405963	852740		6662843	358494	453864	1917464	4633736	2175987	1510422	3446857	629170	1277231	626197	4459746	526644	3089082	2617746	465012	2516056		469934.9688	337014	286550	150569	10296227	997934	1404029	304318	2211353
	B1012		120773	146146		661429	86589	332732	76275			114995.9922	144437			84066	117987	68806	96668	305465	840556.0625		164201	174998	597249	56046	584674	139892	111226	505825.0313		791359		480037		515170.0313	217017					86890			442519.0313	322391	200492	379322
	B1013	251977.0156	488165.0313	598421	104785	253888	12629582	456377	465980	349538		660529	397962	293469	281029	595974	336859	419815.0313	1569214	299974	208480		3877288	218750.9844	313734	149126	170088	25797524	196785	318854			214447		328682	224828.0156	969403	196155	338852	313440	409072	601938	605240	281592	1214622	810542.9375	492531	269382	131024
	B1014	393004	709948	382265	102083	298806	169950	455939	175770	46960		1437900	181727	363707	230189	568212	296613	186392	424623	353457	371919	88783	930034	138462	246872	103344	148582	135085	142420	120341		114603	75008	227492	97488	270767		101145	172959			409805	347077	196300	231070	808105	277191	308102
	B1015															46530											2722088			1304655	79382152
	B1016	979555	24033	2784407		71341	1070163	389178.0313			34390		56975		350844		117925		19118	887785	108712	104875		28073	485896	1231418	135667	1387057	869911	76089	34066	274105	863451	116798	391740	314129	20801	108555			858426							166078	733370
	B1017	643304	127691.0078	1196681	195454	722964	372964	394415	162154	395710	227351.9844	57957028	247551.0156	690169	147205	312616	4686302	2212654	219312	395178	551377	108470.0078	258407.9844	419243	636361	421680	356677	441607.9688	383452	278368	457727	412717	303185	311985	501054.0313	1799929	271882	467667	504695.9688	296172	297792	196210	12500994	210024	409004	1476362	566314	355640	565887
	B1018	9319397	1515519	1800338.875	28852402	3738510	30205490	3555722	6702051	1025646.063	4332028	39718428	959961	10536189	5493881	2129061	4535128	6194602	7915552.5	3157135	3391557	668609	4638672	3193571	2171833	2114609	17773936	26123016	10463203	1515445	13934814	1018803.063	13271770	1059691	2951610	3581944	2604335	753290	5912796	8463255	9583627	7762132.5	19774610	17072176	14031973	17993852	2890562	975830	7950319
	B1019	2609242.75	1757148	440328	4216018	2470046.25	1038274	629098	4741938	2374717	1937527	7065909.5	3564610	2424194	2797992	2170652	723724.0625	943696	5078734	2574459	4102844	3958731	3662465.75	4333912	2117345	3053121	1858681	1490017	1219015.125	2341260	2183915	1112269	2143776	3650255	2436257.75	2923258	534511	3288882.75	2554646	3199286	663388	4633667	7906469	1601403	1715450	2913641	3594998	3097465	2260398
	B1020	483756.9688	357722	821054	481556	423286	604041	630122	247476.9844	495321	327889	657569	362327	413315	554415	240088	347591	305965	428558	389835	422706	434341	666157	333721	454141.0313	642291	505719	576006	602352	248444	434841	962972	555717	429705	472060	491978.0313	532794	225069	342757	284156	550409	306643	722146	202732	221949	807251	833380	195731	433082
	B1021		912459.9375	36761408	5974535	40122168	1019686	2356642	4047645	2855617	3394624	1805563.875	1009175	948834.0625	1015345	1726127	1009696	1001811	1005502	939491.9375	1469513	1291428	5472685	1699794	6935925.5	2428573	7263490.5	2917023	3077136	10004458	939080	4194672	727162	1143545	480912	1465871	4209299	2156692	1297376	1734089	3246961	5227955	840347	1318575	19427480	1911714	1314596	309573	2490327
	B1022	584219	3702738	2525922	55309512	4565139	6924446	5966932	1016873	9439803	15801885	1230660	132901504	9950586	401216	23059802	2784448	5467806	69752712	18768516	3925108	4771931	69717440	6547460	2452354	3296129	98559392	4570195	1916445	54153760	2609024	413288	478626	2022820	5506585	6019902	246138400	1878935	11012900	54649264	1782073	6654998	3327641	24605144	51286712	22185076	46854956	9712330	3342038
	B1023	6096555.5	3370765	8071474	1669333.875	8697762	4248715	3604035	835015	2468072	1470622	4396526	2042467	2115675	1431586.125	2340516	3412515	3256288	2844349	1424265	2324381	2904664	3066528	2430550	6801975	2818176	21404784	2883489	3434307	26952044	7374532	2082509	1514362	1513956	1712530.125	4178888.75	7925038.5	2373990	3355573	4964362	4567230	5811462	1472728	950503	6353646.5	4434406	2588905	1899828	2052836
	B1024	9859024	17443336	31287874	4067475	10028245	5914849	9724637	5327291	2918993	4714508	73005504	4864558	15357885	11222895	28772654	7512015	6903132.5	12777479	5694826	4927939	4157730	21325992	4832348	9750962	5313954	7054199	5706873	9599618	6683822	31260156	7020243	3010614	4476396	5178033	11236664	92315920	10384649	3124397	12421365	4504680	10453292	42576828	5532339	13349800	66031508	8423469	5741149	5750415
	B1025	49493	135180	449971	72871	102481	70669	67763	79014		122324	823801	256336	31523.002	36240	50114.0039		80064	310959	157081	83810	209531	363816	232314.9844	78109		57877	131586	31438	98191	42218.0039	79958	52152	45128		246314	115613		33803	66559	55611	75577			207479	88039		28981	48986
	B1026	2315705	553847	1421772	2037091	2989883.75	2923701	4613326	608830	3051603	2292732	7429418	2514249	1495150	2179324	708279.0625	2203451	1352992	4570032	4697133.5	6186337	889514	1273167.875	3059004	801794	2258714	1703795	1337151	2459569	2327977	889883	3694404	942363	6768521	1636703	2981521	1302365	3146767	1924028.875	2032668	3038581	1135579	1692591	1238698	2367657	668173.0625	2041827.875	3026817	467507.9688
	B1027	27453104	27140508	26617064	21860808	21807744	20771942	26620940	21122120	19853276	19477364	36684780	25032874	23002364	27883318	33753728	15293374	19058536	30498158	20116006	22054240	24661228	25723992	20690868	23116888	21965228	30806262	18212206	18725792	25840458	23554744	22958094	27154930	18920004	22105388	22759352	24514708	22795778	19430276	21972762	19244532	24808982	27494166	22323892	25638332	32290840	21376644	24125540	22675500
	B1028	1010948	1669145	4099022	651293	6289072.5	486383.0313	1799300	1255148	919297	678007	3065292	448520	3436238	311378	1954487.125	1907112	655427	3234480	1872282	2344958	311115	4106044.25	2951662	429529	389737	1035653.063	735087	1581607	561511	7027398	353393	262877	1482860.125	319904	2763380	16258341	762681	934050.0625	2562236	441713	931752	723626	1742027	6480801	4846088	650587	1374079	605779
	B1029	14342022	16995040	12021796	18386332	13488108	20237472	11784406	14021599	20385940	17040784	16668554	12532277	17968726	15774581	13746316	15617486	15540963	18880376	12784929	18988000	18128568	18045744	15436326	11844164	19768214	21087584	17788198	14136530	19262664	14958795	19833472	17284462	9398734	21146856	10927522	11977137	13931724	16704122	13998211	20309080	14050316	11854594	15059589	23826846	12755296	17303384	14372483	16469102
	B1030	3009328.75	7975788	4601330	3486521	5379098	3855686	4668028	4849257	3511977	4169141.75	9521892	5440647	8817750	5194229	8680541	4624245	3627438	6965315	2888795	5616048.5	3054729	7308472	4264462	6281883	3085262	3381831	4076032	4178550	3363800	8268032	3999191	2416517	4580220	3928007	6844968	12962401	4878110	3994591.75	6958203	4078323	5619724	8286437	4526181	7773895	11393143	5034388	5962822	2970738
	B1031	3251828	7796013.5	3525910	663641	2798418	530701		1438694	2969930	849398	8394858		1596657	2018382	5096705	933750	2228163	2872703	2498519	2620748	979598.0625	3563103	1302690	1336072	1305842	3737468	673921	481406	1354950	3903639	2327425	414612	1025599.938	467120	4182244.25	3047213	735191	3916121.25	1421611	4564689	489728.0313	1706714	3159747	5227944	8129875.5	2834149	3871812.25	1440353
	B1032	245233	204787		268523	243409	257900	265405	288624	457426	224819	338651	288044		330321	172130	241669	314414	421718	251234	255197	261557	436657	225234	202437	382931.9688	269946	301187	385151	281054	317042	283986		378477	217458	250420	336077	257210	316830	240582	279662		167990		750849	413094	274403	175476	284470
	B1033				130442.9922	126905.0078	58006	177036	71697		141544	834384.0625	124595	94964		1102988	136948	62888	267600	118216.0078		199983.9844	188783	100803	80683		345437			347595	130152.0078	95479.0078	156396		181819.0156		1986946.875	116462	128548	390139	105787	552792	489603	123251	100003	559274	176657
[truncated: 36 more columns]
